# Supplementary material for: N-(3,4-Dimethyl­phen­yl)benzamide
Source: Acta Crystallogr Sect E Struct Rep Online. 2007 Dec 21;64(Pt 1):o340. doi: 10.1107/S1600536807066937 (PMC2915381; doi:10.1107/S1600536807066937)
Supplement: Supplementary file 2 [file e-64-0o340-Isup2.hkl]

#
# h,k,l, Fc-squared, Fo-squared, sigma(Fo-squared) and status flag
#
data_I
_shelx_title '  B18 in Pbca(61)'
_shelx_refln_list_code          4
_shelx_F_calc_maximum      135.11
_exptl_crystal_F_000       960.00
_reflns_d_resolution_high  0.8051
 
loop_
 _symmetry_equiv_pos_as_xyz
 'x, y, z'
 '-x+1/2, -y, z+1/2'
 '-x, y+1/2, -z+1/2'
 'x+1/2, -y+1/2, -z'
 '-x, -y, -z'
 'x-1/2, y, -z-1/2'
 'x, -y-1/2, z-1/2'
 '-x-1/2, y-1/2, z'
 
_cell_length_a     9.1082
_cell_length_b     9.8123
_cell_length_c    28.5126
_cell_angle_alpha  90.000
_cell_angle_beta   90.000
_cell_angle_gamma  90.000
 
_shelx_F_squared_multiplier     1.000
 
loop_
 _refln_index_h
 _refln_index_k
 _refln_index_l
 _refln_F_squared_calc
 _refln_F_squared_meas
 _refln_F_squared_sigma
 _refln_observed_status
   4   0   0        1.16        3.24      3.86 o
   6   0   0     2447.79     2492.52     55.20 o
   8   0   0      176.59      212.05     12.13 o
  10   0   0       12.32       11.60     10.71 o
   4   1   0     1000.35     1219.08     12.02 o
   6   1   0       57.84       59.86      3.58 o
   8   1   0      114.71      130.30      5.63 o
  10   1   0        2.11        4.48      7.54 o
   2   2   0     2061.34     1889.01     10.94 o
   4   2   0     1472.08     1452.42     11.92 o
   6   2   0      169.36      183.18      5.62 o
   8   2   0      214.17      206.67      8.01 o
  10   2   0       87.53       66.51      9.97 o
   2   3   0      345.88      257.57      2.65 o
   4   3   0      462.93      470.82      5.09 o
   6   3   0        9.69       10.93      2.88 o
   8   3   0       73.68       71.96      6.55 o
  10   3   0        1.70        8.48      8.76 o
   0   4   0       98.30      115.61      6.02 o
   2   4   0     1306.84     1376.51     10.61 o
   4   4   0      818.32      875.82      5.98 o
   6   4   0       45.71       65.73      3.30 o
   8   4   0       47.68       52.29      6.13 o
  10   4   0       26.81       45.79      8.10 o
   2   5   0       19.37       21.95      2.67 o
   4   5   0      337.88      385.34      4.08 o
   6   5   0      118.52      163.67      4.03 o
   8   5   0        9.75       13.02      6.30 o
  10   5   0       27.31       25.40      7.78 o
   0   6   0     4231.89     4936.56     62.93 o
   2   6   0        0.86        0.01      2.21 o
   4   6   0        0.98        2.25      2.30 o
   6   6   0       35.16       24.57      3.39 o
   8   6   0        1.11        2.05      4.97 o
   2   7   0       78.21       81.60      2.78 o
   4   7   0      243.22      253.20      4.34 o
   6   7   0        6.00        4.79      3.41 o
   8   7   0       26.60       33.23      5.80 o
   0   8   0       37.49       37.45      7.60 o
   2   8   0       19.50       12.12      3.24 o
   4   8   0      184.23      179.55      5.59 o
   6   8   0       38.44       26.55      4.08 o
   8   8   0        3.57        6.60      7.23 o
   2   9   0       49.75       49.23      3.77 o
   4   9   0       19.45        5.08      4.57 o
   6   9   0        1.92        8.53      5.44 o
   0  10   0      615.55      600.39     25.82 o
   2  10   0        1.67        2.81      6.23 o
   4  10   0      354.13      340.34      9.94 o
   6  10   0       69.62       76.30      8.14 o
   2  11   0        1.73        3.99      9.33 o
   4  11   0       31.80       44.25     12.26 o
   0  12   0        0.63        1.50     13.76 o
   3   1   1      307.42      299.28      3.07 o
   4   1   1      340.29      266.93      3.20 o
   5   1   1      509.86      564.47      4.83 o
   6   1   1      154.20      138.58      2.97 o
   7   1   1       64.84       69.08      3.03 o
   8   1   1      262.61      280.33      5.12 o
   9   1   1       36.31       25.82      3.97 o
  10   1   1       44.24       46.19      6.18 o
  11   1   1        0.31        0.34      6.23 o
   2   2   1       96.00      115.21      1.95 o
   3   2   1        6.36        6.13      1.51 o
   4   2   1      887.25      995.75      5.05 o
   5   2   1      575.69      679.08      7.70 o
   6   2   1        5.62        6.13      2.54 o
   7   2   1       63.37       57.44      3.53 o
   8   2   1        9.27       13.83      3.80 o
   9   2   1        2.38        6.31      4.29 o
  10   2   1       30.47       32.86      6.55 o
  11   2   1        0.01        0.00      6.85 o
   1   3   1      329.28      299.51      2.29 o
   2   3   1      542.82      574.39      2.64 o
   3   3   1      670.44      710.30      3.79 o
   4   3   1     2188.10     2272.22     10.80 o
   5   3   1       61.09       65.20      2.19 o
   6   3   1        0.01        0.90      2.37 o
   7   3   1        1.32        0.03      3.26 o
   8   3   1        4.81        6.76      3.92 o
   9   3   1        4.42        5.24      5.22 o
  10   3   1       48.08       50.15      6.46 o
   0   4   1      552.41      664.16      6.54 o
   1   4   1      322.55      242.44      2.47 o
   4   4   1      417.93      442.93      3.27 o
   5   4   1       68.81       61.80      1.99 o
   6   4   1      203.23      210.13      2.98 o
   7   4   1        8.18        3.07      2.60 o
   8   4   1        9.74        7.03      4.20 o
   9   4   1        0.12        0.73      4.39 o
  10   4   1       47.26       47.79      5.79 o
   1   5   1       39.81       56.70      1.85 o
   2   5   1      333.66      412.00      3.31 o
   3   5   1      271.70      271.95      2.34 o
   4   5   1       83.91       88.25      1.94 o
   5   5   1       36.34       37.27      1.88 o
   6   5   1      451.21      472.65      3.95 o
   7   5   1        6.08        5.73      2.21 o
   8   5   1      173.92      176.50      5.81 o
   9   5   1        5.33        6.65      4.58 o
  10   5   1        0.08        1.21      5.12 o
   0   6   1      805.31     1045.21     12.54 o
   1   6   1      392.13      372.06      3.24 o
   2   6   1       48.12       40.12      1.89 o
   3   6   1      100.48      121.16      1.86 o
   4   6   1       25.05       25.21      1.77 o
   5   6   1       83.05       77.51      2.54 o
   6   6   1      423.94      435.83      4.09 o
   7   6   1       98.71      106.93      3.42 o
   8   6   1       11.40       11.29      3.14 o
   9   6   1        0.00        0.87      4.39 o
   1   7   1      190.70      181.79      2.41 o
   2   7   1       26.40       27.18      1.75 o
   3   7   1       14.30       11.56      2.37 o
   4   7   1      457.99      470.85      3.82 o
   5   7   1       83.32       74.37      2.80 o
   6   7   1       48.92       44.45      2.72 o
   7   7   1        4.92        2.74      2.73 o
   8   7   1        8.06        6.36      3.78 o
   9   7   1        0.04       -0.10      5.30 o
   0   8   1        9.96        4.79      4.64 o
   1   8   1       11.16       14.48      2.28 o
   2   8   1       36.69       28.52      2.31 o
   3   8   1       38.08       38.64      2.84 o
   4   8   1      312.65      309.56      4.63 o
   5   8   1      341.54      385.93      4.57 o
   6   8   1        2.62        2.56      2.99 o
   7   8   1       33.88       48.50      5.45 o
   8   8   1        6.84        7.98      5.53 o
   1   9   1       59.97       60.79      4.07 o
   2   9   1      431.52      464.30      5.88 o
   3   9   1       16.32       16.38      2.91 o
   4   9   1       17.65       16.41      3.29 o
   5   9   1        4.09        0.75      4.40 o
   6   9   1       35.79       33.70      4.39 o
   7   9   1        1.85        8.13      5.10 o
   0  10   1       32.25       31.47      8.07 o
   1  10   1        3.46        3.50      4.01 o
   2  10   1       17.18       17.99      4.42 o
   3  10   1       38.06       49.64      4.64 o
   4  10   1       88.08       97.00      5.52 o
   5  10   1       72.93       73.45      5.61 o
   6  10   1       16.19       15.94      5.25 o
   1  11   1       11.97       16.22      6.77 o
   2  11   1        6.50        5.26      6.80 o
   3  11   1       13.13       13.84      7.52 o
   4  11   1        0.73        2.28      7.73 o
   0  12   1        2.45        4.22     17.39 o
   1  12   1        3.36        2.97     11.65 o
   3   0   2      926.35      799.52     20.51 o
   4   0   2       47.74       40.96      4.23 o
   5   0   2      150.67      138.06      4.45 o
   6   0   2      391.46      441.33      6.19 o
   7   0   2      227.05      202.35      5.35 o
   8   0   2       19.37       37.54      5.32 o
   9   0   2       60.46       66.57      5.33 o
  10   0   2        1.58        6.43      8.51 o
  11   0   2       10.06       10.32      7.86 o
   2   1   2     3046.47     3320.73     32.06 o
   3   1   2     2747.74     2660.83     13.87 o
   4   1   2     2648.94     2589.50     11.20 o
   5   1   2      240.04      235.15      3.37 o
   6   1   2      138.52      157.01      2.96 o
   7   1   2       59.89       45.71      2.78 o
   8   1   2       17.30       15.97      3.36 o
   9   1   2       12.04       10.73      3.79 o
  10   1   2        5.84        7.22      5.95 o
  11   1   2        1.42       -0.70      5.74 o
   2   2   2     2114.15     2079.51      8.42 o
   3   2   2      875.65      830.43      3.56 o
   4   2   2      409.19      408.21      4.15 o
   5   2   2        3.48        0.49      2.42 o
   6   2   2        2.59        2.39      2.56 o
   7   2   2      165.44      143.33      4.31 o
   8   2   2        0.03        1.43      4.05 o
   9   2   2       34.02       45.05      5.21 o
  10   2   2       55.93       67.79      6.71 o
  11   2   2        0.22       -2.11      6.80 o
   1   3   2     3213.76     3254.50     12.40 o
   2   3   2      219.82      221.49      1.86 o
   3   3   2     2017.85     2022.86      7.85 o
   4   3   2      852.22      966.95      5.04 o
   5   3   2      713.95      680.68      4.51 o
   6   3   2       22.80       25.77      2.49 o
   7   3   2        8.93       13.90      3.25 o
   8   3   2        0.10        0.84      4.14 o
   9   3   2       58.17       57.54      5.94 o
  10   3   2        1.84        7.35      6.01 o
   0   4   2      889.46     1030.19     10.80 o
   1   4   2     1386.57     1704.02      8.29 o
   2   4   2      388.04      441.35      2.68 o
   3   4   2      614.55      659.78      3.35 o
   4   4   2       67.14       90.14      2.02 o
   5   4   2        0.34        1.14      1.58 o
   6   4   2       10.21        7.01      1.78 o
   7   4   2       11.35       14.46      2.80 o
   8   4   2       25.06       19.18      4.35 o
   9   4   2        0.06        0.45      4.50 o
  10   4   2        2.01        3.74      5.32 o
   1   5   2     1485.49     1604.51      5.61 o
   2   5   2      359.11      368.18      2.82 o
   3   5   2       62.62       63.99      1.73 o
   4   5   2        2.44        3.25      1.62 o
   5   5   2       66.65       63.31      2.06 o
   6   5   2      114.88       89.27      2.74 o
   7   5   2        5.05        0.61      2.75 o
   8   5   2        3.72        4.02      3.48 o
   9   5   2        4.89        5.27      4.69 o
  10   5   2        2.16        0.92      5.28 o
   0   6   2        0.08       -0.09      2.10 o
   1   6   2      191.11      246.80      2.58 o
   2   6   2        1.55        0.80      1.61 o
   3   6   2       15.90       18.74      1.70 o
   4   6   2       68.72       63.80      2.04 o
   5   6   2      292.13      347.39      3.54 o
   6   6   2        9.10        8.66      2.11 o
   7   6   2        0.53        0.77      2.86 o
   8   6   2       13.92       11.83      3.38 o
   9   6   2        0.39       -0.40      4.30 o
   1   7   2      197.95      175.08      2.37 o
   2   7   2        0.25       -0.07      1.60 o
   3   7   2      832.20      922.16      7.51 o
   4   7   2       69.15       57.03      2.21 o
   5   7   2      304.64      286.47      3.90 o
   6   7   2       12.57        9.70      2.36 o
   7   7   2        4.45        9.49      2.54 o
   8   7   2        2.87        2.14      3.68 o
   9   7   2       12.22       14.12      5.44 o
   0   8   2      148.61      168.02      8.32 o
   1   8   2      110.85       96.52      3.49 o
   2   8   2      103.20       99.94      2.74 o
   3   8   2      361.78      394.33      4.58 o
   4   8   2        8.38       11.16      2.98 o
   5   8   2      179.57      207.84      4.19 o
   6   8   2        3.42        1.12      3.10 o
   7   8   2       21.54       29.68      4.25 o
   8   8   2        0.20       -0.30      5.31 o
   1   9   2        0.01        0.47      3.63 o
   2   9   2        0.20       -0.40      2.47 o
   3   9   2      492.31      529.84      5.49 o
   4   9   2      341.33      398.77      5.55 o
   5   9   2        4.02        1.24      4.19 o
   6   9   2        6.23        6.49      4.31 o
   7   9   2        1.22        0.33      4.98 o
   0  10   2       88.79       72.81      9.31 o
   1  10   2      100.46      101.32      5.09 o
   2  10   2        0.32        0.12      4.49 o
   3  10   2      177.40      195.92      7.13 o
   4  10   2        7.63        5.99      4.76 o
   5  10   2       12.90       19.89      5.04 o
   6  10   2        4.81        2.98      5.11 o
   1  11   2       11.26        9.06      7.19 o
   2  11   2        1.00        2.15      6.56 o
   3  11   2        4.70        6.44      7.24 o
   4  11   2       12.16       13.65      7.94 o
   0  12   2        7.18       22.96     17.83 o
   1  12   2        0.41        3.26      7.74 o
   2   1   3     1770.07     1756.04     13.65 o
   3   1   3       23.39       13.82      2.28 o
   4   1   3      993.75      873.95      4.56 o
   5   1   3      561.15      630.96      6.38 o
   6   1   3      214.80      167.64      3.15 o
   7   1   3       75.00       61.24      2.96 o
   8   1   3      763.32      869.75      8.85 o
   9   1   3      184.06      185.97      5.49 o
  10   1   3        1.19       -0.10      5.62 o
  11   1   3        0.55        5.38      6.15 o
   1   2   3     1047.27     1126.17      5.51 o
   2   2   3        0.17        0.46      1.38 o
   3   2   3       17.94        6.91      1.77 o
   4   2   3      420.84      506.78      4.57 o
   5   2   3      635.12      659.74      5.65 o
   6   2   3      285.71      298.78      4.19 o
   7   2   3      467.94      514.25      6.47 o
   8   2   3       74.92      102.31      4.72 o
   9   2   3       11.71       12.32      4.84 o
  10   2   3        0.01        2.36      5.80 o
  11   2   3        0.00       -0.07      5.97 o
   1   3   3       22.77        8.84      1.13 o
   2   3   3        9.67        4.68      1.16 o
   3   3   3       54.43       53.40      1.80 o
   4   3   3      227.12      164.45      2.05 o
   5   3   3       11.73        9.54      2.10 o
   6   3   3        0.10        2.03      2.25 o
   7   3   3        0.06        1.45      2.61 o
   8   3   3       30.38       39.00      4.71 o
   9   3   3       10.66        9.46      4.94 o
  10   3   3        6.23        3.09      5.34 o
   0   4   3      604.41      599.53      5.10 o
   1   4   3        5.00        1.06      1.42 o
   2   4   3      240.01      267.32      2.06 o
   3   4   3       73.05       81.13      1.80 o
   4   4   3      227.94      257.68      2.73 o
   5   4   3      439.58      499.98      4.08 o
   6   4   3        1.65        1.33      2.19 o
   7   4   3        1.10        1.06      2.57 o
   8   4   3        0.48        0.12      3.70 o
   9   4   3        0.39       -0.50      4.51 o
  10   4   3        5.43        8.03      5.34 o
   1   5   3      444.93      357.13      2.49 o
   2   5   3        8.31       11.88      1.49 o
   3   5   3      167.79      178.18      2.19 o
   4   5   3      276.84      240.44      2.64 o
   5   5   3      362.03      387.14      3.18 o
   6   5   3      114.79      134.12      3.03 o
   7   5   3       21.90       22.76      2.78 o
   8   5   3        4.23        5.69      3.21 o
   9   5   3       20.21       15.37      4.27 o
  10   5   3        0.02       -1.70      5.12 o
   0   6   3     1637.19     1631.69     13.00 o
   1   6   3      134.70      140.11      2.25 o
   2   6   3       19.81       22.98      1.42 o
   3   6   3      178.00      162.81      2.10 o
   4   6   3       15.63       13.79      1.89 o
   5   6   3       52.55       52.88      2.38 o
   6   6   3       21.77       20.57      2.09 o
   7   6   3       16.34       14.25      3.01 o
   8   6   3        1.31        5.55      3.41 o
   9   6   3        1.89        2.63      4.26 o
   1   7   3       83.48       77.23      2.26 o
   2   7   3       44.08       45.28      1.95 o
   3   7   3      647.03      675.27      5.46 o
   4   7   3       77.96       78.91      2.34 o
   5   7   3       58.92       64.34      2.83 o
   6   7   3       12.31       13.62      2.49 o
   7   7   3        2.60        2.47      3.30 o
   8   7   3        8.94       12.64      3.73 o
   9   7   3        0.06       -1.39      5.04 o
   0   8   3       69.39       62.82      9.22 o
   1   8   3       22.72       23.17      2.11 o
   2   8   3       53.96       45.02      2.42 o
   3   8   3        5.94        7.27      2.60 o
   4   8   3       30.66       41.73      2.21 o
   5   8   3      176.44      171.84      4.14 o
   6   8   3       23.25       23.32      3.30 o
   7   8   3       55.15       53.41      4.76 o
   8   8   3        9.10        7.74      5.42 o
   1   9   3      166.34      152.54      3.67 o
   2   9   3       49.58       57.76      3.18 o
   3   9   3        0.06       -0.43      2.83 o
   4   9   3       50.03       48.25      3.67 o
   5   9   3      124.22      137.15      5.81 o
   6   9   3       24.52       26.65      4.23 o
   7   9   3       26.48       27.87      5.42 o
   0  10   3        4.92        7.92      7.83 o
   1  10   3       18.92       17.70      5.08 o
   2  10   3        3.77        2.15      4.99 o
   3  10   3        3.12        1.47      4.96 o
   4  10   3        1.99        3.95      4.64 o
   5  10   3       55.89       58.63      5.48 o
   6  10   3        0.02        0.42      5.38 o
   1  11   3       95.53       96.54      8.61 o
   2  11   3       77.26       83.80      9.57 o
   3  11   3        0.92       -1.18      6.98 o
   4  11   3       18.66       18.87      8.44 o
   0  12   3       18.02        6.94     17.52 o
   1  12   3        0.10       -3.83      8.73 o
   2   0   4     1863.17     1842.78     30.13 o
   3   0   4     1027.29     1185.50     18.33 o
   5   0   4        4.08       -0.08      3.89 o
   6   0   4        0.71       -1.38      2.96 o
   7   0   4     1395.20     1362.85     15.47 o
   8   0   4       18.52        8.31      4.40 o
   9   0   4        5.52        5.59      5.87 o
  10   0   4        1.89       -1.12      8.27 o
  11   0   4       23.86       23.47      9.99 o
   2   1   4     2133.21     2028.12     11.44 o
   3   1   4      175.27       98.11      2.34 o
   4   1   4      518.31      476.15      3.52 o
   5   1   4        3.00        2.88      1.85 o
   6   1   4       18.38       19.23      2.21 o
   7   1   4       79.53       98.66      3.14 o
   8   1   4      143.17      157.65      5.16 o
   9   1   4       15.94       22.49      4.09 o
  10   1   4        0.09        1.10      5.57 o
  11   1   4        1.67        0.11      6.13 o
   1   2   4     6560.09     6088.70     34.45 o
   2   2   4     1333.58     1613.96      8.39 o
   3   2   4      271.88      172.99      2.56 o
   4   2   4      590.14      646.18      6.42 o
   5   2   4      948.81      899.37      7.94 o
   6   2   4        0.47       -0.20      2.31 o
   7   2   4      133.67      114.37      4.26 o
   8   2   4       96.96      100.11      4.89 o
   9   2   4        7.54        8.61      4.22 o
  10   2   4        0.85        1.37      5.65 o
  11   2   4        5.69        8.64      6.65 o
   1   3   4     1224.55     1384.06      4.09 o
   2   3   4      139.80      171.98      1.78 o
   3   3   4       13.43       10.14      1.48 o
   4   3   4      296.31      345.41      3.09 o
   5   3   4        2.10        5.14      2.00 o
   6   3   4       50.96       57.57      2.57 o
   7   3   4        5.14        0.88      2.82 o
   8   3   4      242.48      256.72      5.92 o
   9   3   4       93.28       94.04      5.15 o
  10   3   4        0.13        1.23      5.33 o
   0   4   4     5437.37     5370.65     18.17 o
   1   4   4      555.31      532.32      2.89 o
   2   4   4      143.69      176.59      2.05 o
   3   4   4      603.28      661.86      3.51 o
   4   4   4      535.82      552.79      3.57 o
   5   4   4      343.84      356.87      3.38 o
   6   4   4        1.54        0.82      2.20 o
   7   4   4        2.12        3.82      2.67 o
   8   4   4        0.17        0.31      3.17 o
   9   4   4        5.28        1.24      4.65 o
  10   4   4        7.00        8.60      5.26 o
   1   5   4      408.43      483.57      2.98 o
   2   5   4      238.43      245.12      2.15 o
   3   5   4       37.47       17.53      1.68 o
   4   5   4      216.28      190.73      2.49 o
   5   5   4       37.01       28.36      1.76 o
   6   5   4       19.45       20.45      2.38 o
   7   5   4       38.45       39.53      2.96 o
   8   5   4       29.57       26.60      3.39 o
   9   5   4        0.40       -0.59      4.18 o
  10   5   4        1.63        1.13      5.55 o
   0   6   4     1660.75     1810.71     10.42 o
   1   6   4       72.85       55.77      1.63 o
   2   6   4        2.34        3.03      1.36 o
   3   6   4       43.89       48.76      1.64 o
   4   6   4      145.91      146.48      2.56 o
   5   6   4      438.80      435.88      4.17 o
   6   6   4        6.36        2.70      1.72 o
   7   6   4      226.17      229.37      3.98 o
   8   6   4        4.07        3.98      3.45 o
   9   6   4       11.25       17.02      4.43 o
   1   7   4       10.58        5.87      1.24 o
   2   7   4      321.51      336.89      3.64 o
   3   7   4       67.19       70.75      2.32 o
   4   7   4      510.11      501.29      4.42 o
   5   7   4      108.03       98.58      3.04 o
   6   7   4       20.59       21.53      2.51 o
   7   7   4        0.23        1.79      3.36 o
   8   7   4        0.25        0.36      3.86 o
   9   7   4        7.22        5.71      5.51 o
   0   8   4      289.99      304.65      9.54 o
   1   8   4       38.84       32.79      2.35 o
   2   8   4      170.05      157.42      3.33 o
   3   8   4       59.38       69.61      2.97 o
   4   8   4        6.64        8.43      2.48 o
   5   8   4       91.79       87.37      3.73 o
   6   8   4       96.06       99.79      3.86 o
   7   8   4        6.06        8.40      4.18 o
   8   8   4        6.38        7.25      5.35 o
   1   9   4        2.73        1.02      2.72 o
   2   9   4        0.73       -2.39      2.73 o
   3   9   4        2.46        5.93      2.77 o
   4   9   4        0.14       -0.14      3.64 o
   5   9   4        2.32        4.67      4.73 o
   6   9   4        0.12       -0.73      4.22 o
   7   9   4        2.16        4.72      5.38 o
   0  10   4       49.39       47.33     10.40 o
   1  10   4       85.13       86.99      5.49 o
   2  10   4      156.42      188.50      7.99 o
   3  10   4       21.71       19.08      4.90 o
   4  10   4       11.11        4.92      4.71 o
   5  10   4        0.29        0.22      4.81 o
   6  10   4        9.83       15.77      5.20 o
   1  11   4        1.90        8.14      7.72 o
   2  11   4        0.83       -1.74      7.45 o
   3  11   4       24.08       12.82      8.00 o
   4  11   4       34.38       37.06      8.57 o
   0  12   4        6.23        1.78     14.74 o
   1  12   4        9.67       11.70      9.46 o
   2   1   5    12438.34    12467.49     53.65 o
   3   1   5      113.84       58.83      1.99 o
   4   1   5     1471.64     1663.99      8.64 o
   5   1   5      205.86      196.43      3.36 o
   6   1   5       32.98       28.34      2.21 o
   7   1   5        3.32       -0.97      2.73 o
   8   1   5      334.59      356.94      5.27 o
   9   1   5       21.67       18.01      4.42 o
  10   1   5       31.72       38.47      6.77 o
  11   1   5        2.71       -0.40      6.20 o
   0   2   5    14605.38    14433.34    166.51 o
   1   2   5        0.99        1.08      1.50 o
   2   2   5     3199.08     3295.83     12.69 o
   3   2   5     1261.20     1122.53      6.00 o
   4   2   5     2184.79     2588.62     13.82 o
   5   2   5       45.04       62.15      2.82 o
   6   2   5      286.05      337.32      4.06 o
   7   2   5      154.02      161.72      4.14 o
   8   2   5        7.99        7.03      4.27 o
   9   2   5       20.30       20.75      4.31 o
  10   2   5        9.42       12.13      5.62 o
  11   2   5        0.92       -3.61      6.47 o
   1   3   5     3509.08     3877.64      8.54 o
   2   3   5       94.02       74.98      1.66 o
   3   3   5       70.28       78.69      1.72 o
   4   3   5       67.72       63.14      2.00 o
   5   3   5      288.94      291.02      3.28 o
   6   3   5       21.41       10.61      2.18 o
   7   3   5        0.05        1.20      2.59 o
   8   3   5        0.07        0.14      3.57 o
   9   3   5        0.80       -0.02      4.40 o
  10   3   5        0.17       -1.95      5.53 o
   0   4   5     3856.31     4414.34     18.25 o
   1   4   5       32.32       36.69      1.53 o
   2   4   5      287.16      251.76      2.14 o
   3   4   5      155.07      180.00      2.20 o
   4   4   5        4.90        3.61      1.63 o
   5   4   5        1.65        1.39      1.83 o
   6   4   5       44.58       41.51      2.23 o
   7   4   5      152.56      144.35      3.36 o
   8   4   5      116.90      119.24      4.07 o
   9   4   5        0.48       -1.55      4.38 o
  10   4   5        4.47        2.61      5.14 o
   1   5   5      335.01      312.58      3.48 o
   2   5   5       66.44       85.16      1.58 o
   3   5   5        0.01        1.46      1.84 o
   4   5   5       13.85        6.52      1.73 o
   5   5   5       90.37       73.25      1.84 o
   6   5   5        1.43        2.31      2.20 o
   7   5   5       32.42       36.41      2.82 o
   8   5   5       26.34       28.86      3.49 o
   9   5   5        0.40        0.94      4.00 o
  10   5   5        2.46        0.10      5.29 o
   0   6   5      758.66      756.84      8.02 o
   1   6   5       10.88       11.74      1.51 o
   2   6   5       13.22        9.05      1.43 o
   3   6   5        0.22       -0.07      1.45 o
   4   6   5      115.07      116.01      2.55 o
   5   6   5       19.41       23.31      2.39 o
   6   6   5      134.90      154.08      3.26 o
   7   6   5       66.07       65.56      3.19 o
   8   6   5       14.64       17.45      3.42 o
   9   6   5        0.54       -1.63      5.03 o
   1   7   5       49.80       58.14      1.73 o
   2   7   5       15.45       16.09      1.62 o
   3   7   5       44.64       48.24      2.23 o
   4   7   5       82.01      106.90      2.98 o
   5   7   5        4.70        7.18      2.45 o
   6   7   5        6.21        2.32      2.83 o
   7   7   5        0.49        1.52      3.34 o
   8   7   5        0.73        2.73      4.11 o
   9   7   5        2.24        4.46      6.17 o
   0   8   5       21.35       17.04      3.35 o
   1   8   5       22.30       17.52      2.37 o
   2   8   5      403.53      424.52      4.79 o
   3   8   5      151.93      141.88      3.22 o
   4   8   5      513.70      537.36      7.23 o
   5   8   5        2.84        3.97      2.32 o
   6   8   5       61.34       54.98      3.44 o
   7   8   5       18.68       27.06      4.57 o
   8   8   5       29.51       30.08      5.63 o
   1   9   5        0.17        0.79      2.90 o
   2   9   5       16.41       15.05      2.78 o
   3   9   5      197.70      174.63      3.96 o
   4   9   5        3.57        4.33      3.95 o
   5   9   5      237.47      250.98      6.54 o
   6   9   5        6.68        5.52      4.31 o
   7   9   5        4.08        4.65      5.56 o
   0  10   5       22.13       22.18     10.44 o
   1  10   5        2.65        1.62      6.24 o
   2  10   5        7.45       -2.71      6.99 o
   3  10   5       21.95       19.67      5.17 o
   4  10   5        0.55       -1.38      4.39 o
   5  10   5        1.90       -1.54      4.84 o
   6  10   5       44.85       35.82      4.89 o
   1  11   5        9.63        6.40      8.13 o
   2  11   5        1.39        3.14      7.01 o
   3  11   5        0.56        5.67      8.48 o
   4  11   5       10.54       19.64      7.41 o
   0  12   5        7.19        5.85     18.23 o
   1  12   5       12.80       13.82      9.84 o
   2   0   6     3553.31     3807.23     31.92 o
   3   0   6      224.80      170.20      2.78 o
   4   0   6     3206.04     3354.12     18.08 o
   5   0   6       43.40       62.93      4.13 o
   6   0   6       72.45       69.71      4.08 o
   7   0   6        1.04        0.86      3.78 o
   8   0   6        1.72        1.36      4.25 o
   9   0   6       16.47       11.17      6.16 o
  10   0   6        0.92       -1.04      8.77 o
  11   0   6        0.03        0.76     10.24 o
   1   1   6    18254.99    18476.08     83.66 o
   2   1   6      117.18      129.95      1.86 o
   3   1   6      183.01      230.56      2.26 o
   4   1   6      259.59      340.19      3.65 o
   5   1   6      139.50       99.81      2.24 o
   6   1   6       54.39       48.39      2.19 o
   7   1   6        2.84        6.40      2.63 o
   8   1   6       36.89       37.38      3.05 o
   9   1   6        0.42        2.14      4.66 o
  10   1   6        0.37        1.20      5.85 o
  11   1   6        0.18       -0.77      6.20 o
   0   2   6    14231.85    15449.49     89.14 o
   1   2   6      596.39      460.87      3.52 o
   2   2   6     3015.60     2808.68      7.18 o
   3   2   6        5.13        0.77      1.51 o
   4   2   6      194.86      182.67      2.84 o
   5   2   6        6.09        4.30      2.19 o
   6   2   6        0.00        0.03      2.33 o
   7   2   6       80.29       69.84      3.65 o
   8   2   6      125.00      115.77      5.88 o
   9   2   6        8.85       12.00      4.70 o
  10   2   6       23.53       29.57      6.18 o
   1   3   6     2592.58     2926.60     15.29 o
   2   3   6       21.59       33.94      1.62 o
   3   3   6       26.78       25.45      1.20 o
   4   3   6     1431.30     1675.76      6.22 o
   5   3   6       89.97       86.39      2.20 o
   6   3   6        4.73        3.93      2.13 o
   7   3   6       24.65       23.68      2.76 o
   8   3   6       28.66       26.94      3.88 o
   9   3   6       23.06       23.69      4.64 o
  10   3   6       15.68       21.50      5.82 o
   0   4   6      411.46      509.87      4.36 o
   1   4   6        0.03       -0.16      1.61 o
   2   4   6      701.55      866.14      4.03 o
   3   4   6     1824.19     2118.49      5.88 o
   4   4   6       46.46       28.36      1.28 o
   5   4   6        4.48        2.16      1.76 o
   6   4   6       37.08       47.07      2.41 o
   7   4   6      112.63      123.14      3.28 o
   8   4   6       43.19       38.77      3.24 o
   9   4   6       25.92       25.57      4.15 o
  10   4   6        1.66        0.06      5.36 o
   1   5   6      588.47      807.16      3.67 o
   2   5   6      280.70      319.35      2.32 o
   3   5   6       17.31       15.88      1.91 o
   4   5   6       16.80       11.69      1.92 o
   5   5   6      292.92      296.72      3.15 o
   6   5   6       14.52       15.06      2.30 o
   7   5   6        0.19        4.98      2.52 o
   8   5   6       45.27       47.76      3.32 o
   9   5   6        6.29        5.04      3.52 o
  10   5   6        0.00        1.95      5.82 o
   0   6   6       51.39       54.31      2.43 o
   1   6   6      238.31      245.55      2.89 o
   2   6   6        0.82        3.44      1.42 o
   3   6   6       30.00       23.58      1.81 o
   4   6   6      118.05      122.87      3.01 o
   5   6   6        0.07       -0.21      2.25 o
   6   6   6        0.64        4.20      2.48 o
   7   6   6      168.87      180.28      3.77 o
   8   6   6        2.99        3.26      3.38 o
   9   6   6        7.37       10.26      4.75 o
   1   7   6      120.38      130.55      2.30 o
   2   7   6      378.49      380.99      3.07 o
   3   7   6       16.59       21.60      2.09 o
   4   7   6      890.74      991.63      6.13 o
   5   7   6      113.14      108.81      3.39 o
   6   7   6        1.34        1.16      2.83 o
   7   7   6        0.15        2.12      3.61 o
   8   7   6        6.76        4.27      3.99 o
   9   7   6        0.14        3.76      6.17 o
   0   8   6      548.17      607.52     15.67 o
   1   8   6        3.90        3.24      1.52 o
   2   8   6      128.81      116.79      2.56 o
   3   8   6       32.51       38.08      1.95 o
   4   8   6      183.36      164.82      3.93 o
   5   8   6        0.23        0.79      2.52 o
   6   8   6       28.53       38.76      4.03 o
   7   8   6        4.49        8.18      4.35 o
   8   8   6        1.16        4.02      5.58 o
   1   9   6       72.06       61.42      3.78 o
   2   9   6        0.68       -1.44      2.76 o
   3   9   6       13.58       16.26      2.99 o
   4   9   6      194.37      210.46      6.22 o
   5   9   6       27.97       26.21      5.12 o
   6   9   6        8.43        8.18      4.43 o
   7   9   6        3.14        7.13      5.41 o
   0  10   6      354.49      387.39     15.84 o
   1  10   6       90.59       84.97      7.90 o
   2  10   6        2.11        5.69      6.52 o
   3  10   6       45.71       40.09      5.38 o
   4  10   6        5.72        4.43      5.24 o
   5  10   6       26.38       26.75      5.25 o
   6  10   6        1.17        1.97      4.53 o
   1  11   6        3.17        6.74      7.37 o
   2  11   6        1.13        1.66      7.15 o
   3  11   6        1.60        4.14      7.85 o
   4  11   6       21.39       21.94      7.83 o
   0  12   6        4.83        6.79     11.52 o
   2   1   7     3328.40     3533.26     12.15 o
   3   1   7     3190.91     3641.38     15.44 o
   4   1   7      653.99      664.15      3.86 o
   5   1   7       42.38       42.52      1.77 o
   6   1   7        0.07       -0.66      1.61 o
   7   1   7        1.67        1.01      2.20 o
   8   1   7       10.08       14.55      2.38 o
   9   1   7       60.04       70.12      4.91 o
  10   1   7        1.23        5.44      6.14 o
  11   1   7       38.25       50.25      6.96 o
   0   2   7    16804.89    18087.17    100.25 o
   2   2   7     1619.93     1761.11      7.74 o
   3   2   7      529.78      740.51      4.58 o
   4   2   7      173.72      179.07      2.27 o
   5   2   7       63.79       69.11      2.38 o
   6   2   7       37.40       23.29      2.30 o
   7   2   7      331.84      343.02      4.86 o
   8   2   7        1.16        1.71      3.79 o
   9   2   7        0.45        1.50      4.56 o
  10   2   7        0.83        3.75      5.50 o
   1   3   7      321.29      298.54      2.85 o
   2   3   7        2.67        1.34      1.42 o
   3   3   7      954.84     1219.89      5.48 o
   4   3   7       85.47       74.70      1.87 o
   5   3   7       61.79       78.76      2.09 o
   6   3   7       52.70       66.55      2.38 o
   7   3   7       33.01       32.36      3.08 o
   8   3   7        0.98        2.07      3.26 o
   9   3   7       14.79       17.58      4.60 o
  10   3   7        0.03        1.17      5.23 o
   0   4   7     1257.20     1363.56      8.39 o
   1   4   7       11.66        5.00      1.87 o
   2   4   7      193.48      162.54      2.30 o
   3   4   7      137.14      124.11      2.33 o
   4   4   7       37.87       30.22      1.84 o
   5   4   7       20.83       21.65      1.83 o
   6   4   7       63.32       80.98      2.55 o
   7   4   7      277.25      302.55      3.91 o
   8   4   7       44.28       46.44      3.29 o
   9   4   7        1.92        1.17      4.07 o
  10   4   7        8.54        9.62      5.34 o
   1   5   7      186.05      199.85      2.31 o
   2   5   7       72.19       63.01      1.79 o
   3   5   7      160.40      168.28      2.75 o
   4   5   7      130.89      143.29      2.69 o
   5   5   7       28.69       39.61      2.18 o
   6   5   7       37.06       31.01      2.38 o
   7   5   7        0.02       -1.27      2.52 o
   8   5   7        0.65       -0.77      2.96 o
   9   5   7       22.41       22.91      3.97 o
  10   5   7        4.88        4.15      6.06 o
   0   6   7       18.51       19.40      2.27 o
   1   6   7      302.38      326.94      2.43 o
   2   6   7       37.54       45.33      1.42 o
   3   6   7      174.54      194.34      2.76 o
   4   6   7      514.13      474.35      4.54 o
   5   6   7        9.27        7.84      2.41 o
   6   6   7       32.41       18.86      2.67 o
   7   6   7      128.44      121.24      3.62 o
   8   6   7        2.67        3.25      3.35 o
   9   6   7        1.80        7.10      4.96 o
   1   7   7      122.87      110.59      2.35 o
   2   7   7      349.85      354.90      3.22 o
   3   7   7      674.76      690.78      5.35 o
   4   7   7      412.37      539.60      5.00 o
   5   7   7       42.10       32.94      2.85 o
   6   7   7       17.88       22.24      3.15 o
   7   7   7        0.42        1.04      3.59 o
   8   7   7        0.80        3.95      3.66 o
   0   8   7      109.06       90.04      5.60 o
   1   8   7       46.48       54.56      2.15 o
   2   8   7      230.95      235.73      2.99 o
   3   8   7      283.38      313.40      4.04 o
   4   8   7       41.42       46.71      3.43 o
   5   8   7        9.36        7.54      3.48 o
   6   8   7        2.91        5.46      3.74 o
   7   8   7       22.16       14.92      4.57 o
   8   8   7        3.33        8.03      6.26 o
   1   9   7        3.61        2.66      1.21 o
   2   9   7        4.38        3.28      2.66 o
   3   9   7      251.04      273.55      6.24 o
   4   9   7       46.97       59.82      4.97 o
   5   9   7        1.36        2.72      4.82 o
   6   9   7        4.34        5.20      4.45 o
   7   9   7       19.62       21.94      5.84 o
   0  10   7       34.11       24.11     10.33 o
   1  10   7        7.17        8.50      7.29 o
   2  10   7        5.08        8.39      6.29 o
   3  10   7        0.11        1.35      4.32 o
   4  10   7        1.46       -0.13      5.46 o
   5  10   7        5.10        1.79      5.38 o
   6  10   7       25.41       31.13      4.99 o
   1  11   7       18.96       19.86      7.96 o
   2  11   7        3.61        1.25      8.64 o
   3  11   7        3.97        2.57      7.77 o
   4  11   7        0.04        2.98      7.79 o
   0   0   8        0.12        4.30      3.77 o
   1   0   8    15877.04    16003.06    107.43 o
   2   0   8     7281.55     7853.88     98.93 o
   3   0   8      724.27      538.85      7.30 o
   4   0   8       59.12       60.31      2.27 o
   5   0   8     1063.67      956.58     10.12 o
   6   0   8       16.65       18.49      2.79 o
   7   0   8     1083.50     1042.76     12.14 o
   8   0   8        1.38        6.16      3.25 o
   9   0   8       17.27       16.33      7.74 o
  10   0   8        4.29        2.36      8.90 o
  11   0   8        6.28       -1.39     10.05 o
   1   1   8      774.54      955.22      4.57 o
   2   1   8      102.59      163.86      2.06 o
   3   1   8     4708.91     4847.82     40.45 o
   4   1   8      546.14      562.98      5.53 o
   5   1   8       11.94       12.01      1.60 o
   6   1   8       61.87       69.99      1.87 o
   7   1   8       45.80       37.76      2.51 o
   8   1   8        3.55        4.06      2.04 o
   9   1   8        1.17       -1.53      4.90 o
  10   1   8        2.35        2.33      6.39 o
   0   2   8      224.37      226.41      3.60 o
   1   2   8      538.65      668.11      4.75 o
   2   2   8      117.53      104.69      1.76 o
   3   2   8        4.98       20.12      2.12 o
   4   2   8      160.84      181.93      2.34 o
   5   2   8       45.39       32.84      1.64 o
   6   2   8        5.10        6.56      2.16 o
   7   2   8      450.01      472.00      5.61 o
   8   2   8      150.03      166.85      4.77 o
   9   2   8       54.83       48.32      6.18 o
  10   2   8       17.60       16.67      5.93 o
   1   3   8      252.87      219.28      2.97 o
   2   3   8     2024.33     2293.01     10.61 o
   3   3   8       40.92       67.31      1.54 o
   4   3   8       17.71       20.97      1.77 o
   5   3   8      331.85      348.45      3.28 o
   6   3   8       49.41       39.04      2.10 o
   7   3   8        2.09        0.56      2.31 o
   8   3   8      112.23      111.75      3.55 o
   9   3   8       10.61        7.57      3.95 o
  10   3   8        5.72        8.27      5.08 o
   0   4   8     3563.25     3582.95     10.74 o
   1   4   8       38.01       35.49      2.10 o
   2   4   8       27.44       36.73      1.63 o
   3   4   8      118.30       99.69      1.97 o
   4   4   8       37.74       40.30      1.84 o
   5   4   8        0.02        2.30      1.80 o
   6   4   8        6.36        2.88      2.08 o
   7   4   8       19.42       25.40      2.63 o
   8   4   8       35.97       34.76      2.93 o
   9   4   8       12.43       12.01      3.73 o
  10   4   8        0.93       -0.44      5.19 o
   1   5   8       39.32       62.07      1.57 o
   2   5   8      109.79       99.16      2.27 o
   3   5   8       14.14       13.76      1.83 o
   4   5   8      210.67      189.83      2.66 o
   5   5   8       73.28       84.81      2.44 o
   6   5   8        0.38        0.62      2.30 o
   7   5   8        0.95        3.52      2.57 o
   8   5   8        0.07        1.84      3.16 o
   9   5   8        4.59        5.58      3.78 o
   0   6   8        6.96       13.94      2.44 o
   1   6   8       29.32       30.41      1.63 o
   2   6   8      599.62      607.89      5.30 o
   3   6   8        2.46        2.02      1.78 o
   4   6   8        7.10        9.20      2.61 o
   5   6   8        5.41        9.07      1.65 o
   6   6   8        2.22        5.57      2.48 o
   7   6   8        8.86        2.87      2.94 o
   8   6   8       12.52        9.89      3.60 o
   9   6   8        0.10        6.29      5.53 o
   1   7   8        0.00       -0.22      1.83 o
   2   7   8       84.91       92.58      2.05 o
   3   7   8      142.09      136.29      2.77 o
   4   7   8      246.72      267.41      4.06 o
   5   7   8       16.57       22.30      2.47 o
   6   7   8       36.74       28.99      3.56 o
   7   7   8        0.01        1.40      3.62 o
   8   7   8        0.02       -2.03      4.56 o
   0   8   8        1.42        0.30      4.63 o
   1   8   8       94.08      103.77      2.67 o
   2   8   8        0.25       -0.40      1.72 o
   3   8   8       49.09       56.26      3.81 o
   4   8   8       90.73       84.73      3.81 o
   5   8   8        8.91       13.66      3.72 o
   6   8   8        2.81        2.34      3.79 o
   7   8   8        2.08        3.63      4.90 o
   8   8   8        8.20        2.34      6.39 o
   1   9   8       61.55       50.03      2.02 o
   2   9   8       71.21       68.44      2.42 o
   3   9   8      133.25      123.31      5.37 o
   4   9   8       21.03       22.70      6.15 o
   5   9   8       26.66       30.62      5.13 o
   6   9   8       22.22       24.57      4.76 o
   7   9   8        0.17        0.05      5.03 o
   0  10   8        1.58        6.94     10.49 o
   1  10   8      167.89      175.99      9.31 o
   2  10   8      160.44      145.96      8.86 o
   3  10   8        0.88        2.28      5.45 o
   4  10   8        0.02        0.26      5.63 o
   5  10   8        0.52       -4.32      6.21 o
   1  11   8        2.16       -0.52      7.81 o
   2  11   8       14.33       19.47      8.94 o
   3  11   8        8.38       10.82      8.22 o
   4  11   8        8.82        5.84      7.41 o
   1   1   9      848.77      707.38      6.09 o
   2   1   9       79.62       65.69      1.86 o
   3   1   9     1314.85     1150.00      5.29 o
   4   1   9      305.90      225.10      2.64 o
   5   1   9       41.53       26.87      2.25 o
   6   1   9        4.45        8.45      1.11 o
   7   1   9        9.56        2.90      1.50 o
   8   1   9       20.72       18.63      1.94 o
   9   1   9       15.15       11.70      5.43 o
  10   1   9       16.97       13.42      6.01 o
   0   2   9     2156.91     1813.84     12.30 o
   1   2   9      996.80      790.87      4.23 o
   2   2   9      264.80      241.75      2.25 o
   3   2   9      283.77      313.19      3.33 o
   4   2   9        4.49        5.68      2.11 o
   5   2   9        2.44        2.80      1.25 o
   6   2   9      148.52      140.31      2.22 o
   7   2   9      560.70      568.70      4.84 o
   8   2   9       50.42       61.92      3.04 o
   9   2   9       35.78       45.20      4.10 o
  10   2   9        0.13        2.75      5.21 o
   1   3   9      782.53      823.37      4.52 o
   2   3   9       69.16      102.37      2.02 o
   3   3   9     1166.04     1159.49      6.37 o
   4   3   9       31.01       27.92      1.84 o
   5   3   9       52.03       65.07      2.14 o
   6   3   9        3.58        5.41      2.07 o
   7   3   9       15.98       18.99      2.40 o
   8   3   9       10.41       11.86      2.94 o
   9   3   9       12.79       13.06      3.84 o
  10   3   9        0.01        1.47      5.06 o
   0   4   9      919.69      945.80      5.06 o
   1   4   9      150.47      114.95      2.49 o
   2   4   9       41.16       27.61      1.82 o
   3   4   9      169.40      243.14      2.71 o
   4   4   9        0.01       -0.56      1.59 o
   5   4   9        6.87        5.10      1.89 o
   6   4   9        8.10        9.91      2.24 o
   7   4   9      214.06      212.87      3.78 o
   8   4   9       16.55        6.06      2.65 o
   9   4   9       42.80       51.82      4.80 o
  10   4   9        0.06        3.80      4.90 o
   1   5   9      111.32      101.07      2.31 o
   2   5   9        9.51        7.56      1.97 o
   3   5   9      420.30      407.82      3.51 o
   4   5   9      175.41      178.92      2.67 o
   5   5   9       89.34       82.85      2.41 o
   6   5   9       73.08       82.71      2.92 o
   7   5   9       70.10       72.24      3.11 o
   8   5   9        0.05        3.47      3.12 o
   9   5   9       25.13       20.19      4.79 o
   0   6   9      486.03      493.97      5.51 o
   1   6   9      521.68      532.36      3.39 o
   2   6   9      216.25      221.24      3.00 o
   3   6   9      231.79      214.69      3.06 o
   4   6   9      795.40      845.67      5.22 o
   5   6   9      230.91      218.55      4.08 o
   6   6   9       32.51       26.08      2.66 o
   7   6   9       88.63       88.29      3.48 o
   8   6   9        8.85       12.94      3.62 o
   9   6   9        0.05        3.09      5.40 o
   1   7   9      276.91      275.20      3.05 o
   2   7   9      257.29      238.43      3.42 o
   3   7   9      109.97      110.65      3.10 o
   4   7   9        6.34        4.04      2.62 o
   5   7   9        8.61        6.43      2.29 o
   6   7   9        9.68        5.39      3.46 o
   7   7   9        0.20        2.30      3.75 o
   8   7   9       17.41       23.22      4.85 o
   0   8   9      162.19      134.88      6.54 o
   1   8   9       26.75       24.65      2.29 o
   2   8   9       13.81       15.48      2.79 o
   3   8   9       92.65       89.39      4.36 o
   4   8   9       27.05       25.99      3.47 o
   5   8   9       83.03       74.48      4.03 o
   6   8   9      109.52      101.43      4.74 o
   7   8   9        5.60        9.18      4.50 o
   8   8   9       22.91       31.12      6.75 o
   1   9   9        4.13        3.32      2.13 o
   2   9   9        9.97        5.96      1.52 o
   3   9   9        7.92       11.24      4.44 o
   4   9   9       16.49       19.98      6.00 o
   5   9   9       45.07       47.89      5.83 o
   6   9   9       11.67        8.60      4.74 o
   7   9   9        9.53       12.08      5.60 o
   0  10   9       85.65       91.56     11.78 o
   1  10   9        2.67        3.92      7.20 o
   2  10   9        0.01        1.96      7.34 o
   3  10   9        0.06       -1.22      6.40 o
   4  10   9       11.92        9.40      5.71 o
   5  10   9        2.84        1.43      6.12 o
   1  11   9       31.78       24.03      8.08 o
   2  11   9        4.29        3.88      9.24 o
   3  11   9       37.07       56.73      9.19 o
   0   0  10     3945.51     3790.84     20.15 o
   1   0  10      152.62      178.51      4.74 o
   2   0  10     4237.06     4247.53     45.74 o
   3   0  10     2712.98     2304.04     41.24 o
   4   0  10      178.12      149.91      4.94 o
   5   0  10      215.78      177.38      4.54 o
   6   0  10      598.73      578.15      5.40 o
   7   0  10      606.63      644.66      7.44 o
   8   0  10      111.97      115.37      4.30 o
   9   0  10       24.71       23.92      8.54 o
  10   0  10        8.69       13.55      8.82 o
   1   1  10     1688.69     1636.33      9.00 o
   2   1  10        0.58       -0.05      1.77 o
   3   1  10      900.10     1052.82      6.25 o
   4   1  10      403.59      406.51      3.62 o
   5   1  10       35.54       40.32      1.82 o
   6   1  10      119.92       98.43      2.23 o
   7   1  10        3.65        5.29      1.28 o
   8   1  10       39.97       31.67      1.79 o
   9   1  10       19.34       21.14      6.44 o
  10   1  10        2.99        2.16      6.33 o
   0   2  10      606.47      531.44      4.64 o
   1   2  10      296.94      343.79      2.84 o
   2   2  10     1173.25     1117.38      4.58 o
   3   2  10      369.41      383.78      3.50 o
   4   2  10      551.52      605.88      5.34 o
   5   2  10       17.90       21.73      2.27 o
   6   2  10       49.96       49.04      2.34 o
   7   2  10        3.52        5.00      1.71 o
   8   2  10        1.93        3.74      2.62 o
   9   2  10       20.46       22.48      5.30 o
  10   2  10        0.38        0.28      5.82 o
   1   3  10     3681.24     3908.84     11.87 o
   2   3  10     1493.45     1548.36      5.78 o
   3   3  10        0.27        0.18      1.67 o
   4   3  10       57.83       40.94      2.38 o
   5   3  10        4.56        5.58      1.65 o
   6   3  10        8.07        5.92      1.89 o
   7   3  10      264.99      258.43      3.80 o
   8   3  10       16.99       21.45      3.20 o
   9   3  10       24.38       22.76      4.81 o
  10   3  10        5.70        2.95      5.31 o
   0   4  10     1240.61     1464.40      8.20 o
   1   4  10       48.39       45.80      2.29 o
   2   4  10       33.40       35.90      1.96 o
   3   4  10       66.52       56.57      2.06 o
   4   4  10       18.51       15.72      1.65 o
   5   4  10       27.22       20.10      1.95 o
   6   4  10       27.96       28.22      2.28 o
   7   4  10       63.37       58.22      3.00 o
   8   4  10        0.29        1.89      2.73 o
   9   4  10        0.06        0.25      4.18 o
  10   4  10        3.80        4.66      5.61 o
   1   5  10      668.92      743.46      5.20 o
   2   5  10      172.39      178.59      2.71 o
   3   5  10        2.36        2.48      1.88 o
   4   5  10       17.48       19.71      1.97 o
   5   5  10       16.01       14.84      2.01 o
   6   5  10        1.24        0.50      2.37 o
   7   5  10       16.15       16.18      2.77 o
   8   5  10        6.71       10.43      3.07 o
   9   5  10        0.48        0.17      4.73 o
   0   6  10      167.60      220.06      4.39 o
   1   6  10       19.91       15.69      1.85 o
   2   6  10       31.08       23.03      2.26 o
   3   6  10       19.78       17.26      2.30 o
   4   6  10      250.99      265.53      3.66 o
   5   6  10       22.80       22.37      3.03 o
   6   6  10        0.03        1.48      2.90 o
   7   6  10       36.84       34.58      3.09 o
   8   6  10        1.59        1.21      4.18 o
   9   6  10        0.47        2.38      5.49 o
   1   7  10      139.45      131.60      2.06 o
   2   7  10      194.10      199.14      3.33 o
   3   7  10       73.99       76.67      3.30 o
   4   7  10       84.03      109.99      3.13 o
   5   7  10      135.98      149.93      3.41 o
   6   7  10       65.26       57.09      3.93 o
   7   7  10        0.33        0.20      4.10 o
   8   7  10       13.07        8.63      5.05 o
   0   8  10       11.39        9.09      2.23 o
   1   8  10      125.58      128.79      2.93 o
   2   8  10       62.71       49.35      3.19 o
   3   8  10       20.00       15.91      3.84 o
   4   8  10        9.75        9.53      3.96 o
   5   8  10       19.76       15.79      3.92 o
   6   8  10        0.16       -1.77      3.95 o
   7   8  10        1.32        2.02      4.68 o
   1   9  10        1.87        1.00      2.17 o
   2   9  10      133.43      124.34      4.17 o
   3   9  10      110.34       80.34      4.73 o
   4   9  10       19.37       21.38      5.58 o
   5   9  10        0.00        0.08      5.48 o
   6   9  10        5.41        9.79      5.05 o
   0  10  10      135.51      122.34     12.16 o
   1  10  10        6.68       10.36      7.05 o
   2  10  10       32.17       31.70      7.66 o
   3  10  10       35.75       30.43      6.90 o
   4  10  10        3.45        0.16      8.59 o
   5  10  10        0.98        0.72     12.12 o
   1  11  10        0.02       -2.67      7.70 o
   2  11  10        0.03        4.09      9.35 o
   3  11  10        4.02       -2.04      8.33 o
   1   1  11      307.17      263.54      3.66 o
   2   1  11      391.30      519.89      5.16 o
   3   1  11     4781.21     5190.95     23.73 o
   4   1  11        2.20       -1.44      1.86 o
   5   1  11        0.03        1.14      1.47 o
   6   1  11      207.62      174.89      4.10 o
   7   1  11      102.99      130.96      4.01 o
   8   1  11       14.59        9.92      3.77 o
   9   1  11       19.31       19.82      5.51 o
  10   1  11        3.57        0.73      6.32 o
   0   2  11     3982.46     4093.11     21.42 o
   1   2  11        3.65       15.08      1.68 o
   2   2  11      323.39      330.56      2.59 o
   3   2  11      810.69      961.83      7.19 o
   4   2  11        8.54        8.62      2.40 o
   5   2  11       61.82       68.43      2.55 o
   6   2  11        8.35       16.04      2.66 o
   7   2  11      254.63      288.78      5.32 o
   8   2  11       32.83       39.86      3.87 o
   9   2  11        7.00        7.45      5.20 o
  10   2  11        0.04        0.50      5.47 o
   1   3  11      807.00      792.21      4.72 o
   2   3  11      741.53      885.62      4.37 o
   3   3  11      127.32      147.94      2.42 o
   4   3  11       28.27       23.10      2.12 o
   5   3  11       15.66        5.56      2.35 o
   6   3  11       47.84       44.41      3.11 o
   7   3  11        9.52       12.36      2.97 o
   8   3  11       55.79       52.94      3.43 o
   9   3  11        0.79        0.56      4.93 o
  10   3  11        0.10        4.80      5.49 o
   0   4  11     6452.56     7117.00     35.79 o
   1   4  11      468.53      447.46      3.91 o
   2   4  11      225.70      183.01      2.64 o
   3   4  11      111.21      134.35      2.46 o
   4   4  11       21.65       15.67      2.35 o
   5   4  11        0.50        0.39      2.20 o
   6   4  11        0.23        0.45      2.10 o
   7   4  11        4.63        6.50      2.36 o
   8   4  11        1.07        3.37      2.33 o
   9   4  11       24.16       26.97      4.35 o
  10   4  11       10.55       10.59      5.70 o
   1   5  11      520.77      594.39      5.30 o
   2   5  11       11.48        7.56      1.89 o
   3   5  11       21.61       16.55      2.00 o
   4   5  11      112.35      138.35      2.88 o
   5   5  11       11.22        7.02      1.98 o
   6   5  11        2.10        0.56      2.31 o
   7   5  11       75.96       68.50      3.06 o
   8   5  11       78.48       79.07      4.24 o
   9   5  11        3.98        3.37      4.66 o
   0   6  11      392.83      337.86      5.11 o
   1   6  11       44.62       39.87      1.97 o
   2   6  11       10.71        9.67      2.12 o
   3   6  11       45.46       49.04      2.68 o
   4   6  11      139.97      125.20      3.05 o
   5   6  11        0.08       -1.63      3.06 o
   6   6  11      100.66       91.57      4.04 o
   7   6  11       15.78       15.70      3.50 o
   8   6  11        5.38        4.26      4.14 o
   9   6  11        1.44        2.21      5.16 o
   1   7  11       91.09       79.17      2.41 o
   2   7  11      164.20      180.86      3.23 o
   3   7  11      336.78      337.49      4.63 o
   4   7  11      106.10      123.74      3.53 o
   5   7  11       34.50       29.33      2.71 o
   6   7  11        3.92        1.06      4.26 o
   7   7  11        1.01       -1.21      4.18 o
   8   7  11       22.41       30.50      5.30 o
   0   8  11        5.29        6.90      2.69 o
   1   8  11        0.19       -1.21      2.04 o
   2   8  11      162.77      197.89      4.41 o
   3   8  11       96.19       97.55      2.63 o
   4   8  11        3.41        0.28      2.68 o
   5   8  11       11.11        7.96      4.07 o
   6   8  11       21.03       21.85      4.33 o
   7   8  11       26.10       24.58      6.30 o
   1   9  11       50.64       47.15      2.32 o
   2   9  11       19.57       21.74      3.80 o
   3   9  11       27.85       31.56      4.67 o
   4   9  11       68.30       86.58      7.35 o
   5   9  11        6.73        6.52      6.51 o
   6   9  11       22.97       32.41      5.27 o
   0  10  11       22.05       27.77     10.25 o
   1  10  11        0.01       -1.21      7.09 o
   2  10  11        2.59        1.71      7.37 o
   3  10  11        0.00       -0.45      6.75 o
   4  10  11        5.30        4.68      8.02 o
   5  10  11        0.23        2.71     12.63 o
   1  11  11        9.43        2.91      8.01 o
   2  11  11       30.97       34.05      8.78 o
   3  11  11        0.05       -4.42      8.97 o
   0   0  12      128.43      126.13      5.86 o
   1   0  12      454.70      658.28      9.82 o
   2   0  12        3.81       14.00      3.14 o
   3   0  12      768.12      985.18      7.42 o
   4   0  12      642.98      638.30      7.55 o
   5   0  12      165.49      159.82      4.72 o
   6   0  12      231.79      254.58      6.90 o
   7   0  12       25.59       21.57      6.68 o
   8   0  12        7.50        2.72      3.95 o
   9   0  12        9.83        8.12      7.94 o
  10   0  12        0.00        5.29      8.58 o
   1   1  12      486.70      507.01      3.93 o
   2   1  12      245.54      193.99      3.15 o
   3   1  12      218.44      172.36      2.86 o
   4   1  12      154.66      162.08      2.88 o
   5   1  12       10.67       10.08      1.83 o
   6   1  12        0.07       -0.12      1.93 o
   7   1  12        0.00        1.51      2.70 o
   8   1  12       34.82       35.24      3.61 o
   9   1  12       16.22       15.88      6.56 o
  10   1  12        2.12       -3.32      6.38 o
   0   2  12       30.91       44.00      2.68 o
   1   2  12        0.03        1.18      1.65 o
   2   2  12      534.03      637.84      3.27 o
   3   2  12     1389.28     1427.65     12.42 o
   4   2  12     1325.78     1349.91      7.08 o
   5   2  12      130.01      131.89      3.30 o
   6   2  12       33.15       41.22      2.90 o
   7   2  12       56.37       55.86      3.72 o
   8   2  12       19.76       21.25      3.78 o
   9   2  12       19.94       14.03      5.33 o
  10   2  12        2.49        2.74      5.45 o
   1   3  12     1225.54     1512.74     11.71 o
   2   3  12       15.76       12.80      1.20 o
   3   3  12       10.85        7.03      1.66 o
   4   3  12      193.70      197.51      3.39 o
   5   3  12      349.01      318.95      4.06 o
   6   3  12       11.23       11.11      3.18 o
   7   3  12       81.14       81.69      4.28 o
   8   3  12       25.17       34.79      4.05 o
   9   3  12        6.51        2.08      4.53 o
  10   3  12        0.26       -2.89      5.49 o
   0   4  12      795.22      808.02      6.66 o
   1   4  12      223.83      212.07      3.07 o
   2   4  12      138.41      164.19      2.50 o
   3   4  12      343.54      402.40      3.21 o
   4   4  12      116.86      111.50      2.58 o
   5   4  12       52.69       53.11      2.69 o
   6   4  12        6.34        2.79      2.75 o
   7   4  12        0.10        1.73      3.12 o
   8   4  12        9.34        4.92      4.02 o
   9   4  12        2.33        5.41      4.42 o
   1   5  12      317.66      325.84      3.47 o
   2   5  12      229.21      295.65      3.38 o
   3   5  12      355.99      397.10      3.95 o
   4   5  12      394.53      421.46      4.33 o
   5   5  12       10.27        4.16      3.14 o
   6   5  12        4.99        2.35      2.66 o
   7   5  12        0.77        0.94      3.38 o
   8   5  12        2.09        6.21      4.56 o
   9   5  12        8.28        5.73      4.92 o
   0   6  12       60.32       86.81      2.92 o
   1   6  12       41.15       38.93      2.14 o
   2   6  12      348.61      374.62      3.92 o
   3   6  12      232.07      250.50      3.83 o
   4   6  12       30.14       35.74      2.70 o
   5   6  12       82.30      100.78      4.36 o
   6   6  12       11.12        8.67      4.43 o
   7   6  12       17.75       16.24      4.02 o
   8   6  12        1.27        1.15      4.85 o
   9   6  12        4.87        3.75      4.82 o
   1   7  12      244.34      295.68      3.49 o
   2   7  12        3.65        3.59      2.32 o
   3   7  12      563.64      538.64      5.33 o
   4   7  12       37.73       54.52      3.47 o
   5   7  12       36.56       32.47      2.82 o
   6   7  12        0.00       -1.45      4.86 o
   7   7  12        0.00       -2.86      5.35 o
   8   7  12        0.57        2.56      5.81 o
   0   8  12      138.72      153.13      7.74 o
   1   8  12      313.36      311.73      4.52 o
   2   8  12      124.55      136.05      3.22 o
   3   8  12       13.45       10.70      2.12 o
   4   8  12       32.99       32.83      4.15 o
   5   8  12       29.50       29.81      5.19 o
   6   8  12        0.61        1.63      4.86 o
   7   8  12       10.88        7.22      6.76 o
   1   9  12       18.78       27.45      3.87 o
   2   9  12        0.28        0.30      3.83 o
   3   9  12        0.19       -1.20      3.68 o
   4   9  12        7.70        7.68      6.24 o
   5   9  12        7.25        2.72      6.68 o
   6   9  12       21.23       23.44      6.72 o
   0  10  12       33.48       39.69     10.26 o
   1  10  12       64.55       63.08      8.10 o
   2  10  12        0.00       -0.08      7.10 o
   3  10  12        2.16        6.18      7.01 o
   4  10  12       13.34       10.81      8.92 o
   5  10  12       17.40       22.15      9.11 o
   1  11  12        5.14        5.86      7.92 o
   2  11  12        0.00        0.94      8.29 o
   3  11  12        0.14       -6.05      9.99 o
   1   1  13      582.08      672.35      4.49 o
   2   1  13        2.65       -0.44      2.49 o
   3   1  13     1241.02     1101.33     11.59 o
   4   1  13       12.67       16.71      2.16 o
   5   1  13       50.30       31.37      2.18 o
   6   1  13      189.54      206.58      3.56 o
   7   1  13       68.58       68.72      4.72 o
   8   1  13        4.53        4.04      5.51 o
   9   1  13       20.96       19.24      5.26 o
  10   1  13        5.73        3.75      5.80 o
   0   2  13      799.58     1080.34      7.13 o
   1   2  13     1416.86     1609.51      8.44 o
   2   2  13      367.85      484.00      3.53 o
   3   2  13       90.06       88.76      1.64 o
   4   2  13      287.01      291.48      3.60 o
   5   2  13       12.94       11.29      2.65 o
   6   2  13      186.02      218.32      5.03 o
   7   2  13        3.57        1.58      3.29 o
   8   2  13       20.53       18.48      3.51 o
   9   2  13       13.50       17.14      5.16 o
  10   2  13        1.56       -0.76      5.61 o
   1   3  13      299.78      324.78      3.70 o
   2   3  13        3.20        5.01      1.31 o
   3   3  13       24.80       19.25      1.73 o
   4   3  13       66.52      100.08      2.98 o
   5   3  13       50.02       36.72      2.98 o
   6   3  13        9.08        7.88      3.06 o
   7   3  13       14.46       20.55      3.61 o
   8   3  13       39.93       37.32      4.95 o
   9   3  13        0.76        0.30      4.41 o
  10   3  13        0.73        0.14      6.20 o
   0   4  13     1151.28     1331.96     13.76 o
   1   4  13        1.56        3.52      2.01 o
   2   4  13      118.33       95.36      2.44 o
   3   4  13      170.98      164.03      2.66 o
   4   4  13      110.08       90.31      3.04 o
   5   4  13       68.47       57.60      2.84 o
   6   4  13       13.58       29.63      2.91 o
   7   4  13       67.62       68.21      3.77 o
   8   4  13       54.67       53.10      4.63 o
   9   4  13        0.28       -0.26      5.16 o
   1   5  13       14.05       22.66      2.17 o
   2   5  13        2.55        1.22      1.99 o
   3   5  13       17.26       19.54      2.22 o
   4   5  13      215.25      267.11      3.87 o
   5   5  13        4.73        3.47      3.50 o
   6   5  13        9.35        9.14      3.69 o
   7   5  13        0.00        4.28      3.27 o
   8   5  13       43.03       37.44      4.73 o
   9   5  13        0.43       -2.11      5.02 o
   0   6  13      246.61      301.14      4.13 o
   1   6  13        7.60       10.80      1.91 o
   2   6  13        1.17       -0.19      2.25 o
   3   6  13      423.10      482.33      5.06 o
   4   6  13       11.28       18.27      2.71 o
   5   6  13       53.72       68.77      4.53 o
   6   6  13        0.00        1.15      4.48 o
   7   6  13       52.15       50.58      5.60 o
   8   6  13       25.91       31.49      4.92 o
   1   7  13       70.32       55.88      2.51 o
   2   7  13        2.26        2.89      2.72 o
   3   7  13       84.82       76.84      3.36 o
   4   7  13       41.57       49.20      3.73 o
   5   7  13       15.92       12.31      2.49 o
   6   7  13       21.89       19.47      5.06 o
   7   7  13        1.82       -0.86      5.47 o
   8   7  13        1.40        5.69      5.89 o
   0   8  13      169.50      139.41      4.29 o
   1   8  13      189.08      186.06      3.80 o
   2   8  13      274.27      248.68      3.73 o
   3   8  13        9.71       10.64      2.43 o
   4   8  13        3.69        3.89      4.94 o
   5   8  13       24.19       14.01      5.44 o
   6   8  13       33.54       30.40      5.32 o
   7   8  13       30.76       33.09      7.18 o
   1   9  13       21.92       22.46      4.11 o
   2   9  13        0.09       -0.68      3.87 o
   3   9  13        6.47       15.78      4.52 o
   4   9  13        3.21        0.50      6.54 o
   5   9  13        9.14        4.84      7.17 o
   6   9  13        3.61        2.02      7.63 o
   0  10  13       32.39       43.34     10.93 o
   1  10  13       15.15        7.79      7.76 o
   2  10  13        3.61        1.43      7.16 o
   3  10  13        0.58        1.04      7.42 o
   4  10  13        0.00        4.78      8.46 o
   1  11  13        5.65       13.25      7.81 o
   2  11  13       16.15       15.39      8.04 o
   0   0  14     1318.56      968.45     12.80 o
   2   0  14     1145.24     1409.16     18.60 o
   3   0  14     1141.49     1297.76     14.86 o
   4   0  14        1.51        1.99      2.58 o
   5   0  14       15.79       11.00      4.37 o
   6   0  14       42.46       54.14      5.65 o
   7   0  14      100.94       96.78      8.32 o
   8   0  14       50.73       48.34      7.99 o
   9   0  14        0.15        2.53      7.93 o
  10   0  14        0.06        4.58      8.86 o
   1   1  14      630.21      631.16      4.94 o
   2   1  14       76.79       96.58      3.41 o
   3   1  14       30.61       25.56      1.64 o
   4   1  14      216.92      191.56      3.10 o
   5   1  14      322.26      336.62      3.75 o
   6   1  14      110.31      101.15      3.15 o
   7   1  14        0.01       -0.13      1.50 o
   8   1  14        9.17        7.30      4.84 o
   9   1  14        1.78        4.95      5.13 o
  10   1  14        0.22        0.35      6.27 o
   0   2  14     1605.64     1916.69     10.66 o
   1   2  14      121.66       88.04      2.33 o
   2   2  14       99.15       91.22      1.91 o
   3   2  14        0.21       -0.09      1.12 o
   4   2  14      138.56      123.83      2.67 o
   5   2  14        8.74        4.76      2.60 o
   6   2  14      181.56      168.07      5.00 o
   7   2  14      197.07      201.27      5.74 o
   8   2  14        0.46        1.15      4.47 o
   9   2  14        6.07        6.72      5.34 o
  10   2  14        0.35        0.14      7.11 o
   1   3  14       82.39       63.81      2.21 o
   2   3  14      110.45      123.85      2.05 o
   3   3  14      435.98      420.90      3.31 o
   4   3  14      101.82       78.91      3.04 o
   5   3  14      140.74      145.58      4.69 o
   6   3  14      295.76      283.37      5.57 o
   7   3  14        2.79        2.23      4.00 o
   8   3  14       72.22       77.18      5.23 o
   9   3  14        3.38        6.00      4.86 o
  10   3  14        0.21        2.19      5.91 o
   0   4  14       45.56       52.67      3.81 o
   1   4  14       77.08       80.13      2.49 o
   2   4  14       63.39       75.17      2.34 o
   3   4  14        3.51        4.56      1.81 o
   4   4  14       52.75       63.88      2.89 o
   5   4  14       15.30       13.21      2.58 o
   6   4  14        6.29        3.56      2.94 o
   7   4  14       77.38       62.99      3.70 o
   8   4  14       19.91       24.19      4.29 o
   9   4  14        0.72       -4.08      4.86 o
   1   5  14       41.98       45.86      2.38 o
   2   5  14       68.19       79.06      2.50 o
   3   5  14      164.43      143.63      2.94 o
   4   5  14       13.94       11.06      2.37 o
   5   5  14        0.77       -0.29      3.40 o
   6   5  14       54.08       42.17      2.95 o
   7   5  14        7.76        8.05      3.99 o
   8   5  14       29.67       44.36      4.91 o
   9   5  14        3.02        4.47      5.23 o
   0   6  14      477.21      485.59      4.95 o
   1   6  14        0.46        0.54      2.09 o
   2   6  14      150.19      168.53      3.31 o
   3   6  14       51.38       50.06      2.85 o
   4   6  14        0.00        0.57      2.84 o
   5   6  14        2.94        8.46      3.73 o
   6   6  14       34.54       35.49      4.76 o
   7   6  14       11.74       10.21      4.73 o
   8   6  14        4.38        1.53      5.14 o
   1   7  14      211.36      194.25      3.35 o
   2   7  14      229.41      247.46      3.92 o
   3   7  14      168.12      159.72      3.86 o
   4   7  14        0.16        0.73      3.22 o
   5   7  14        1.23        1.43      4.00 o
   6   7  14        4.13        5.74      5.11 o
   7   7  14       11.22        7.26      5.53 o
   8   7  14        0.94        0.67      5.55 o
   0   8  14      409.85      372.79      5.65 o
   1   8  14       83.70       78.82      3.06 o
   2   8  14        2.23        1.80      2.51 o
   3   8  14       40.43       42.03      3.24 o
   4   8  14        2.17       -1.81      5.14 o
   5   8  14       12.89        9.63      5.59 o
   6   8  14        8.90        8.89      5.59 o
   7   8  14       17.57       32.52      7.00 o
   1   9  14        2.62        2.84      3.60 o
   2   9  14       35.39       36.10      4.72 o
   3   9  14        1.24        3.53      4.61 o
   4   9  14        0.46       -2.43      6.92 o
   5   9  14        1.17        1.79      7.21 o
   6   9  14       17.79       20.11      7.68 o
   0  10  14       84.52       87.46     13.27 o
   1  10  14        1.44        1.32      7.70 o
   2  10  14       22.29       13.95      7.19 o
   3  10  14       20.77       11.69      6.85 o
   4  10  14        0.07        7.70      9.54 o
   1  11  14       10.53       14.67      8.53 o
   1   1  15      691.28      691.02      5.51 o
   2   1  15      208.02      221.59      3.97 o
   3   1  15       50.75       60.42      2.16 o
   4   1  15     1483.99     1541.66     10.67 o
   5   1  15       40.21       42.72      2.59 o
   6   1  15      122.04      114.04      3.47 o
   7   1  15       10.04       12.26      3.94 o
   8   1  15       11.73       12.40      4.51 o
   9   1  15        0.48        1.37      5.39 o
  10   1  15       36.65       42.47      7.46 o
   0   2  15     2473.90     2530.47     16.69 o
   1   2  15     1210.56     1255.25      5.82 o
   2   2  15      138.02      136.44      2.75 o
   3   2  15      377.24      317.86      3.95 o
   4   2  15        1.92        2.23      2.05 o
   5   2  15      116.73      105.65      2.87 o
   6   2  15        1.56        0.00      3.58 o
   7   2  15        1.75        0.71      4.00 o
   8   2  15        0.73        4.53      4.49 o
   9   2  15        0.02       -2.05      5.39 o
  10   2  15        2.37        4.51      7.72 o
   1   3  15      262.95      253.68      3.58 o
   2   3  15       72.27       68.68      1.87 o
   3   3  15       95.63       90.63      1.98 o
   4   3  15      231.77      205.54      3.43 o
   5   3  15       73.37       79.75      4.23 o
   6   3  15        3.29        0.32      3.93 o
   7   3  15        0.84       -0.26      4.14 o
   8   3  15        2.75       -0.19      4.60 o
   9   3  15        7.60       11.96      4.91 o
   0   4  15      494.86      498.60      7.11 o
   1   4  15       49.05       34.73      2.31 o
   2   4  15       13.46        9.22      1.98 o
   3   4  15       61.14       62.61      2.17 o
   4   4  15      160.82      150.66      3.37 o
   5   4  15       14.12        6.09      2.50 o
   6   4  15       38.99       38.19      3.55 o
   7   4  15        6.27        9.47      3.72 o
   8   4  15        1.18        2.01      3.91 o
   9   4  15       19.22       25.51      5.01 o
   1   5  15       28.28       22.97      2.39 o
   2   5  15        4.56        3.65      2.13 o
   3   5  15      278.78      287.78      3.73 o
   4   5  15       45.05       35.13      2.69 o
   5   5  15        0.84        4.01      3.76 o
   6   5  15       15.82       15.81      4.04 o
   7   5  15       63.17       56.30      5.19 o
   8   5  15       34.24       29.41      4.96 o
   9   5  15        0.18        3.43      5.07 o
   0   6  15        3.68        0.65      2.48 o
   1   6  15       29.10       21.70      2.39 o
   2   6  15      185.37      195.67      3.49 o
   3   6  15       12.45       12.31      2.59 o
   4   6  15       10.18        5.45      2.65 o
   5   6  15       98.70       95.01      4.55 o
   6   6  15       67.52       67.64      5.01 o
   7   6  15       20.28       22.47      5.33 o
   8   6  15       13.57       11.36      5.22 o
   1   7  15      212.20      240.85      3.80 o
   2   7  15       17.64       21.18      2.84 o
   3   7  15       30.79       26.81      2.92 o
   4   7  15       27.62       22.03      3.28 o
   5   7  15        7.25        5.33      5.24 o
   6   7  15        6.41        7.30      4.83 o
   7   7  15        0.31        1.76      5.37 o
   0   8  15       65.25       73.89      5.80 o
   1   8  15       68.73       65.22      3.12 o
   2   8  15        0.00       -0.07      2.49 o
   3   8  15        2.49        2.47      3.47 o
   4   8  15       20.06       12.25      5.13 o
   5   8  15        1.75        2.13      5.56 o
   6   8  15       47.42       44.53      7.44 o
   7   8  15       15.38       13.72      6.56 o
   1   9  15       20.49       20.19      3.86 o
   2   9  15        0.03       -0.16      3.88 o
   3   9  15        1.70        7.95      5.98 o
   4   9  15       73.75       65.87      7.54 o
   5   9  15        3.17        8.58      7.32 o
   0  10  15        4.47        1.15     11.93 o
   1  10  15        0.25        0.44      7.26 o
   2  10  15        0.03        0.14      7.71 o
   3  10  15        0.20        4.40      7.32 o
   4  10  15        8.83       19.96      9.73 o
   0   0  16      440.52      342.20     10.75 o
   1   0  16     1416.63     1396.92     11.46 o
   2   0  16      115.31      113.71      4.48 o
   3   0  16      958.18     1027.48     11.49 o
   4   0  16       61.13       68.20      2.64 o
   5   0  16      423.87      437.22      6.61 o
   6   0  16      193.37      160.45      5.61 o
   7   0  16       15.49       14.20      5.51 o
   8   0  16       39.20       26.84      8.55 o
   9   0  16       13.59       15.39      8.75 o
  10   0  16        6.00       11.03     10.78 o
   1   1  16       34.17       41.84      2.04 o
   2   1  16        7.00        4.84      2.47 o
   3   1  16       30.66       46.52      2.49 o
   4   1  16        6.15        9.59      1.86 o
   5   1  16      392.72      354.19      4.35 o
   6   1  16       87.63       98.30      3.44 o
   7   1  16        7.56        6.24      2.14 o
   8   1  16       18.46       14.83      4.51 o
   9   1  16        1.50       -2.43      5.24 o
  10   1  16        0.87       -0.23      6.97 o
   0   2  16       40.55       43.21      2.93 o
   1   2  16      107.04       91.34      2.40 o
   2   2  16       36.13       30.27      2.07 o
   3   2  16       14.09        8.92      1.19 o
   4   2  16       46.48       52.16      2.46 o
   5   2  16       76.95       82.08      3.13 o
   6   2  16       23.32       20.20      3.84 o
   7   2  16       26.55       24.27      4.10 o
   8   2  16        1.22        1.89      4.59 o
   9   2  16        0.11       -1.41      4.91 o
   1   3  16        0.30        0.14      1.99 o
   2   3  16        0.48        1.45      1.51 o
   3   3  16       16.48       15.38      1.59 o
   4   3  16        0.29       -1.56      2.22 o
   5   3  16        1.33        3.05      3.50 o
   6   3  16        3.35        5.89      4.25 o
   7   3  16        7.82        3.72      4.32 o
   8   3  16       19.32       19.76      4.82 o
   9   3  16        3.67        1.11      4.98 o
   0   4  16      723.30      788.83     10.39 o
   1   4  16      347.22      364.99      4.01 o
   2   4  16      189.52      173.55      2.86 o
   3   4  16       16.60       18.28      1.97 o
   4   4  16      223.22      208.93      4.23 o
   5   4  16        0.32       -1.63      2.50 o
   6   4  16        0.92        1.45      3.21 o
   7   4  16        1.71        3.14      3.80 o
   8   4  16        0.45        1.15      4.49 o
   9   4  16        1.92        1.26      5.14 o
   1   5  16      107.81      111.29      3.00 o
   2   5  16      117.86      102.56      2.96 o
   3   5  16      299.54      291.76      3.66 o
   4   5  16        0.13        0.96      2.56 o
   5   5  16       42.18       38.07      3.95 o
   6   5  16        2.04        1.06      4.23 o
   7   5  16       17.57       20.74      4.91 o
   8   5  16        0.29        1.19      5.02 o
   0   6  16      675.99      731.99      8.26 o
   1   6  16       88.66       94.40      2.94 o
   2   6  16       71.92       57.43      2.84 o
   3   6  16       59.87       60.97      3.06 o
   4   6  16       31.04       28.82      2.81 o
   5   6  16        4.96       10.82      3.82 o
   6   6  16        0.40        0.81      4.73 o
   7   6  16        9.89       11.53      5.41 o
   8   6  16        0.00       -0.35      5.35 o
   1   7  16      230.83      246.92      3.93 o
   2   7  16       26.62       25.77      2.90 o
   3   7  16        0.64        0.71      2.95 o
   4   7  16       14.35       10.93      3.13 o
   5   7  16        5.97        9.81      4.91 o
   6   7  16        0.46        3.41      5.29 o
   7   7  16       11.01        9.58      5.39 o
   0   8  16       16.60       26.36      5.45 o
   1   8  16       11.48       15.47      3.01 o
   2   8  16        1.36       -0.28      2.69 o
   3   8  16        0.19        0.70      3.72 o
   4   8  16       12.03       20.60      4.60 o
   5   8  16       18.27       18.19      5.33 o
   6   8  16        3.08        6.35      6.43 o
   1   9  16       94.72       69.96      5.28 o
   2   9  16       17.11       15.21      4.12 o
   3   9  16        9.07        9.28      4.96 o
   4   9  16       28.79       24.69      6.25 o
   5   9  16        7.33        4.14      6.55 o
   0  10  16        8.53       18.02     10.27 o
   1  10  16       19.81       24.66      7.43 o
   2  10  16        0.08       -2.05      7.63 o
   3  10  16       20.57       36.44      7.94 o
   1   1  17      163.81      183.85      2.81 o
   2   1  17        4.33        3.17      2.33 o
   3   1  17        2.26        2.65      2.17 o
   4   1  17       72.90       60.74      2.12 o
   5   1  17       59.77       60.50      3.35 o
   6   1  17       18.72       16.30      2.80 o
   7   1  17        0.16        0.54      3.74 o
   8   1  17       13.09       16.99      4.50 o
   9   1  17        2.52        6.42      6.51 o
   0   2  17       39.76       40.89      2.97 o
   1   2  17       33.36       31.58      2.12 o
   2   2  17       64.89       54.34      2.28 o
   3   2  17      121.56      130.88      2.41 o
   4   2  17      387.54      363.88      3.88 o
   5   2  17       93.42       74.68      3.32 o
   6   2  17       23.54       39.45      4.47 o
   7   2  17        7.08        5.40      4.07 o
   8   2  17        4.20        1.85      4.66 o
   9   2  17        0.66       -0.67      5.84 o
   1   3  17      274.44      324.76      3.76 o
   2   3  17       35.65       36.11      1.93 o
   3   3  17        8.58        8.93      1.66 o
   4   3  17       20.70       21.10      2.64 o
   5   3  17       60.42       59.59      4.28 o
   6   3  17        3.72        1.74      4.06 o
   7   3  17        1.06        0.50      4.27 o
   8   3  17        0.06       -4.20      4.71 o
   9   3  17        0.90        1.35      5.74 o
   0   4  17        3.31        1.17      4.36 o
   1   4  17      177.43      190.57      3.59 o
   2   4  17        1.03        0.64      1.98 o
   3   4  17      271.33      292.72      3.36 o
   4   4  17      262.12      258.08      4.47 o
   5   4  17      151.18      166.71      5.45 o
   6   4  17        0.53       -0.18      3.07 o
   7   4  17        8.13        5.65      3.83 o
   8   4  17        5.21        6.17      5.07 o
   9   4  17        5.29        6.55      5.75 o
   1   5  17      166.61      137.63      3.37 o
   2   5  17      108.05      119.78      3.18 o
   3   5  17        0.04        0.68      2.29 o
   4   5  17       81.54      107.90      3.92 o
   5   5  17        3.38        1.47      3.36 o
   6   5  17        8.60        7.24      4.30 o
   7   5  17        1.31       -3.71      4.86 o
   8   5  17        7.33        5.16      5.16 o
   0   6  17     1294.43     1536.80     16.00 o
   1   6  17      111.45      113.82      3.23 o
   2   6  17        6.48       12.05      2.59 o
   3   6  17       28.11       24.00      2.80 o
   4   6  17        0.09       -0.32      2.69 o
   5   6  17       74.46       64.39      4.43 o
   6   6  17        1.09        1.36      5.21 o
   7   6  17       16.51       26.20      5.45 o
   8   6  17        0.09       -1.69      5.33 o
   1   7  17      275.63      304.54      4.24 o
   2   7  17        1.89        0.10      2.78 o
   3   7  17        6.90        9.64      3.06 o
   4   7  17        0.01        0.27      3.48 o
   5   7  17       69.61       68.06      5.69 o
   6   7  17        3.66        6.97      6.28 o
   7   7  17       15.76       15.00      6.09 o
   0   8  17      112.50      105.91      7.58 o
   1   8  17       24.66       25.04      3.19 o
   2   8  17       30.30       31.10      3.32 o
   3   8  17        0.05        3.21      4.18 o
   4   8  17        2.05        3.18      4.21 o
   5   8  17        1.53        4.28      5.23 o
   6   8  17        2.52        5.89      6.16 o
   1   9  17        3.54       -3.39      6.03 o
   2   9  17        0.87        0.79      4.20 o
   3   9  17       25.38       33.00      5.31 o
   4   9  17       15.38       31.07      5.74 o
   5   9  17       14.78       20.13      6.53 o
   0  10  17       23.28       21.49     11.77 o
   1  10  17        5.18        5.75      8.33 o
   2  10  17        0.01       -1.91      7.30 o
   3  10  17       21.27       32.44      8.30 o
   0   0  18       42.55       42.33      5.86 o
   1   0  18      435.98      428.17      7.43 o
   2   0  18      278.15      278.45      8.05 o
   3   0  18        4.50        1.93      2.36 o
   4   0  18       28.54       33.60      3.78 o
   5   0  18      709.47      732.50     19.20 o
   6   0  18      111.96      162.80      4.84 o
   7   0  18      102.64      116.12      4.91 o
   8   0  18       13.09       10.70      5.79 o
   9   0  18        3.83       -0.05      9.10 o
   1   1  18      253.46      267.21      3.21 o
   2   1  18       81.18       82.63      2.83 o
   3   1  18       32.15       44.57      2.47 o
   4   1  18        7.22        7.12      2.27 o
   5   1  18       70.82       86.93      2.71 o
   6   1  18        2.24        1.65      2.80 o
   7   1  18       10.16        9.09      2.58 o
   8   1  18        0.16       -0.69      4.43 o
   9   1  18        6.78        5.21      6.34 o
   0   2  18       92.05      123.28      3.77 o
   1   2  18       75.87       66.58      2.31 o
   2   2  18       68.02       80.28      2.60 o
   3   2  18        6.03        5.63      1.75 o
   4   2  18       79.68       63.51      2.60 o
   5   2  18      321.20      327.67      5.64 o
   6   2  18       26.93       15.11      4.18 o
   7   2  18        0.29       -1.20      4.21 o
   8   2  18        0.14       -2.96      4.71 o
   9   2  18        0.54        6.29      5.81 o
   1   3  18      171.20      164.90      3.12 o
   2   3  18       31.92       39.87      2.06 o
   3   3  18      166.28      181.92      2.68 o
   4   3  18      596.24      678.54      6.63 o
   5   3  18       15.19        8.30      4.20 o
   6   3  18       29.10       23.62      4.33 o
   7   3  18        0.42        2.19      4.41 o
   8   3  18        7.47       10.14      4.81 o
   9   3  18       14.10       18.70      6.13 o
   0   4  18       36.85       42.45      4.86 o
   1   4  18       47.10       45.35      2.83 o
   2   4  18       27.75       26.59      2.28 o
   3   4  18       88.15      103.01      2.69 o
   4   4  18       53.61       62.81      3.38 o
   5   4  18       40.48       51.80      3.52 o
   6   4  18        5.18        2.88      4.09 o
   7   4  18        5.57        4.02      4.64 o
   8   4  18        5.41       10.00      5.09 o
   9   4  18        0.11       -0.47      5.93 o
   1   5  18      123.77      160.05      3.84 o
   2   5  18        9.35        8.22      2.48 o
   3   5  18        5.21        7.61      2.34 o
   4   5  18       68.50       86.46      3.81 o
   5   5  18        0.22       -1.00      3.65 o
   6   5  18        0.01        3.65      5.06 o
   7   5  18        1.84        1.33      5.00 o
   8   5  18        9.25       18.16      5.41 o
   0   6  18       82.17       78.73      5.31 o
   1   6  18       73.90       85.87      3.29 o
   2   6  18       59.82       46.29      3.06 o
   3   6  18        3.21        4.56      2.68 o
   4   6  18        0.24        0.35      2.88 o
   5   6  18        0.25        2.02      4.40 o
   6   6  18        4.41        3.88      6.08 o
   7   6  18        0.46        3.50      5.35 o
   1   7  18        3.49        6.35      2.90 o
   2   7  18       78.77       70.36      3.48 o
   3   7  18        0.02        0.14      3.08 o
   4   7  18        4.18        5.04      3.79 o
   5   7  18        9.52        8.18      5.12 o
   6   7  18        0.14        3.28      6.35 o
   7   7  18        1.06       -0.54      6.91 o
   0   8  18      138.29      163.40      8.53 o
   1   8  18        0.57        1.47      3.44 o
   2   8  18       14.60       14.84      3.52 o
   3   8  18        0.12        0.86      4.18 o
   4   8  18        9.20        7.29      4.50 o
   5   8  18        0.03       -2.53      5.25 o
   6   8  18        0.85       -1.27      7.00 o
   1   9  18       70.44       70.38      7.21 o
   2   9  18        0.71        1.41      4.94 o
   3   9  18        0.18        2.25      5.77 o
   4   9  18        0.38       -5.68      6.17 o
   5   9  18       13.35       16.99      6.76 o
   0  10  18        1.17       13.03     11.98 o
   1  10  18        0.38       -0.01      7.44 o
   2  10  18       18.16       13.53      8.20 o
   1   1  19       67.22       55.58      2.25 o
   2   1  19       54.18       53.48      2.81 o
   3   1  19       29.88       31.70      2.47 o
   4   1  19      180.94      175.82      3.98 o
   5   1  19      118.60       90.38      2.26 o
   6   1  19       49.95       51.21      2.89 o
   7   1  19       11.06       19.71      3.53 o
   8   1  19        3.40        5.83      5.70 o
   9   1  19        0.15        5.82      6.60 o
   0   2  19      379.67      448.73      5.61 o
   1   2  19       20.68       21.47      2.05 o
   3   2  19      263.87      285.93      3.23 o
   4   2  19        0.32       -1.26      2.25 o
   5   2  19       19.14       15.83      2.22 o
   6   2  19        4.85        1.28      2.34 o
   7   2  19        0.03       -1.41      4.32 o
   8   2  19        3.90        9.07      5.88 o
   9   2  19        1.93        4.63      5.99 o
   1   3  19       55.38       49.39      2.53 o
   2   3  19        5.40        2.01      1.84 o
   3   3  19       38.18       39.20      2.32 o
   4   3  19       30.44       24.26      3.48 o
   5   3  19       21.60       10.46      3.42 o
   6   3  19        1.51       -1.62      4.54 o
   7   3  19        4.42        1.85      4.67 o
   8   3  19        3.30        2.90      6.27 o
   9   3  19       11.83        8.78      6.72 o
   0   4  19       27.56       35.53      4.51 o
   1   4  19        3.17        0.96      2.62 o
   2   4  19        1.74        2.24      2.46 o
   3   4  19      276.36      316.16      3.61 o
   4   4  19        1.20        1.98      1.48 o
   5   4  19        0.92       -1.17      2.32 o
   6   4  19       33.27       31.02      4.79 o
   7   4  19       21.85       20.28      4.74 o
   8   4  19        4.33        4.60      5.88 o
   1   5  19      297.84      297.37      4.58 o
   2   5  19       29.14       31.20      2.75 o
   3   5  19       35.64       38.23      2.59 o
   4   5  19       17.02       31.11      3.46 o
   5   5  19        0.84        2.69      4.70 o
   6   5  19       19.93       16.45      4.89 o
   7   5  19       18.31       16.05      5.47 o
   8   5  19        0.43        2.22      6.60 o
   0   6  19        8.71        2.68      4.26 o
   1   6  19      158.43      172.59      3.91 o
   2   6  19       30.47       22.16      2.90 o
   3   6  19        0.42       -1.86      2.57 o
   4   6  19        0.52        1.38      3.06 o
   5   6  19       22.29       21.88      5.10 o
   6   6  19        3.83        6.31      5.87 o
   7   6  19       15.07       18.33      6.06 o
   1   7  19      186.36      172.27      4.07 o
   2   7  19        7.38       10.64      3.09 o
   3   7  19        2.28        4.79      3.42 o
   4   7  19        0.84       -1.42      4.42 o
   5   7  19        4.38        9.47      5.30 o
   6   7  19       14.85       13.47      6.47 o
   0   8  19      163.49      176.20     10.92 o
   1   8  19       69.37       76.52      6.02 o
   2   8  19        1.17        0.22      3.56 o
   3   8  19        0.00        1.29      4.40 o
   4   8  19        0.14        2.44      4.45 o
   5   8  19        0.10       -1.10      5.48 o
   6   8  19       14.94       20.30      7.81 o
   1   9  19       46.18       51.46      6.96 o
   2   9  19        5.40        5.12      6.08 o
   3   9  19       11.24        4.21      6.04 o
   4   9  19       11.71        9.79      5.66 o
   0  10  19        6.02        4.02     10.60 o
   1  10  19        0.39       -1.71      8.34 o
   2  10  19       17.93       25.28      9.54 o
   0   0  20      287.69      344.50     18.15 o
   1   0  20       26.75       14.06      4.14 o
   2   0  20      342.42      391.38      6.14 o
   3   0  20       30.27       23.59      4.21 o
   4   0  20      328.79      344.22      8.42 o
   5   0  20      202.45      177.35      7.06 o
   6   0  20       17.96       23.26      3.28 o
   7   0  20       45.52       42.07      4.21 o
   8   0  20        0.85        8.16      8.65 o
   9   0  20        7.05        8.90     10.04 o
   1   1  20        2.14        5.00      2.86 o
   2   1  20       26.30       27.65      2.82 o
   3   1  20      117.79      102.60      3.27 o
   4   1  20      125.98      116.73      3.28 o
   5   1  20       26.38       28.86      3.76 o
   6   1  20        1.12        2.42      2.23 o
   7   1  20        4.11        3.10      4.24 o
   8   1  20        1.62        2.47      6.15 o
   9   1  20        2.86        0.53      6.76 o
   0   2  20       37.48       55.67      3.47 o
   1   2  20       28.55       22.94      2.06 o
   2   2  20        0.97        2.73      2.05 o
   3   2  20        2.25        3.39      2.12 o
   4   2  20       69.96       84.32      3.10 o
   5   2  20       31.79       24.31      4.46 o
   6   2  20      159.14      156.14      4.26 o
   7   2  20       33.28       36.41      5.16 o
   8   2  20        1.25        1.52      6.25 o
   9   2  20        2.54        5.37      6.36 o
   1   3  20       54.32       59.83      2.69 o
   2   3  20       27.27       22.06      2.28 o
   3   3  20       17.23       17.77      2.28 o
   4   3  20      212.50      213.92      4.34 o
   5   3  20       14.73       17.25      5.28 o
   6   3  20       77.86       67.68      5.17 o
   7   3  20       18.24       11.01      4.97 o
   8   3  20        6.95        4.02      6.39 o
   0   4  20        8.81        6.88      4.24 o
   1   4  20       55.79       66.78      3.34 o
   2   4  20        3.46        1.42      2.60 o
   3   4  20        9.64        6.96      2.34 o
   4   4  20        2.61        4.03      1.63 o
   5   4  20        0.47        0.29      4.24 o
   6   4  20       22.57       16.02      5.66 o
   7   4  20        1.55        4.30      4.92 o
   8   4  20        0.21       -1.65      6.08 o
   1   5  20       72.79       52.36      3.55 o
   2   5  20        0.02       -0.78      2.84 o
   3   5  20       44.61       40.38      2.62 o
   4   5  20      141.51      133.19      4.25 o
   5   5  20       32.56       23.98      4.95 o
   6   5  20        3.71        0.47      6.11 o
   7   5  20        0.57        1.45      5.42 o
   8   5  20       20.02       17.48      6.80 o
   0   6  20        2.42        7.08      5.32 o
   1   6  20        9.62        9.38      3.27 o
   2   6  20       33.07       33.39      3.09 o
   3   6  20       28.48       24.86      2.79 o
   4   6  20       42.87       36.24      4.23 o
   5   6  20        0.49        0.63      4.99 o
   6   6  20        0.84        0.28      6.29 o
   7   6  20        4.87       -1.69      7.07 o
   1   7  20       16.33       14.03      3.78 o
   2   7  20      101.80       96.40      3.79 o
   3   7  20       12.54        6.97      3.91 o
   4   7  20       21.60       13.18      4.62 o
   5   7  20        1.85        0.83      5.20 o
   6   7  20       16.46       25.88      6.55 o
   0   8  20       61.86       55.67      9.71 o
   1   8  20       15.43       17.27      5.66 o
   2   8  20        0.18       -0.77      3.93 o
   3   8  20        4.27        1.97      4.46 o
   4   8  20        6.46        6.79      4.60 o
   5   8  20        0.05        2.24      5.59 o
   1   9  20        0.60        3.61      6.66 o
   2   9  20        3.36        6.10      5.45 o
   3   9  20        8.41       18.02      6.59 o
   4   9  20        0.18        2.16      6.54 o
   0  10  20        0.23        4.96     12.04 o
   1  10  20       14.79       15.57      7.90 o
   1   1  21      123.03      130.96      3.96 o
   2   1  21       89.26       80.51      3.41 o
   3   1  21      334.55      355.87      5.02 o
   4   1  21      254.73      218.29      3.58 o
   5   1  21        0.33       -1.17      3.62 o
   6   1  21        2.58        3.16      2.62 o
   7   1  21        2.13        3.35      4.53 o
   8   1  21        1.17       -1.29      6.78 o
   9   1  21        3.90        8.00      7.50 o
   0   2  21      739.98      782.57      9.12 o
   1   2  21       27.84       25.50      2.32 o
   2   2  21        9.96        1.02      2.74 o
   3   2  21       14.65       15.87      2.52 o
   4   2  21      233.65      239.78      4.61 o
   5   2  21       37.66       31.87      4.19 o
   6   2  21        4.35        6.82      2.95 o
   7   2  21        0.28        2.07      6.70 o
   8   2  21        5.75        4.46      6.85 o
   1   3  21        0.93        0.68      2.40 o
   2   3  21        2.90        3.58      2.37 o
   3   3  21       96.71       98.62      3.02 o
   4   3  21        1.85        3.41      3.01 o
   5   3  21        3.76        7.33      4.28 o
   6   3  21        6.66        7.89      5.65 o
   7   3  21        0.49       -2.16      6.21 o
   8   3  21        6.20        5.28      7.23 o
   0   4  21       27.86       22.71      4.67 o
   1   4  21        8.41        6.09      3.15 o
   2   4  21        5.50        3.50      2.65 o
   3   4  21        6.26        7.21      1.81 o
   4   4  21      110.59      101.25      3.95 o
   5   4  21       29.25       27.18      4.87 o
   6   4  21        1.58       -0.51      5.74 o
   7   4  21        9.40       16.40      6.07 o
   8   4  21        1.60        3.77      6.75 o
   1   5  21       31.79       25.64      3.20 o
   2   5  21       11.99        9.63      2.99 o
   3   5  21       33.44       26.85      2.63 o
   4   5  21        9.10        9.92      4.27 o
   5   5  21        1.64        2.71      4.77 o
   6   5  21        1.97        2.83      6.51 o
   7   5  21        8.29       12.42      6.97 o
   0   6  21      128.99       96.51      6.50 o
   1   6  21        3.56        2.28      3.24 o
   2   6  21        2.88        3.55      2.99 o
   3   6  21        5.67        4.10      3.15 o
   4   6  21        1.67        1.84      4.25 o
   5   6  21        0.41       -3.64      5.28 o
   6   6  21        7.31       11.04      6.40 o
   7   6  21        1.03        5.79      6.95 o
   1   7  21        3.85        4.24      3.71 o
   2   7  21        1.24        1.97      3.58 o
   3   7  21        0.55        2.54      4.39 o
   4   7  21        2.90        3.10      4.54 o
   5   7  21        6.80        8.17      5.46 o
   6   7  21        0.49       -0.14      6.64 o
   0   8  21      441.05      443.57     15.24 o
   1   8  21        0.07        0.04      5.40 o
   2   8  21        6.48        5.96      4.53 o
   3   8  21        1.37        5.17      4.40 o
   4   8  21        6.35       11.05      4.79 o
   5   8  21        0.98       -2.73      5.84 o
   1   9  21       42.25       57.48     10.54 o
   2   9  21       11.34        7.17      6.00 o
   3   9  21        2.21       -2.91      5.74 o
   0   0  22      156.99      192.07      9.42 o
   1   0  22       45.87       56.67      5.25 o
   2   0  22      111.00      118.36      6.06 o
   3   0  22       89.70       84.84      6.26 o
   4   0  22      137.69      116.64      7.01 o
   5   0  22        5.37        6.87      5.79 o
   6   0  22        0.16        3.87      5.45 o
   7   0  22       48.68       36.13      8.70 o
   8   0  22        1.01        1.66     15.44 o
   1   1  22        0.19        4.32      3.10 o
   2   1  22        6.12        8.20      2.97 o
   3   1  22        1.16        0.96      2.82 o
   4   1  22      143.93      137.04      3.48 o
   5   1  22       22.27       19.21      3.81 o
   6   1  22        0.18        3.08      3.86 o
   7   1  22        0.22        0.46      5.34 o
   8   1  22        0.13        0.17      6.95 o
   0   2  22      123.87      131.60      4.16 o
   1   2  22       10.39       10.03      2.31 o
   2   2  22        6.94        6.34      3.03 o
   3   2  22       12.32       12.12      2.50 o
   4   2  22       20.49       14.57      2.34 o
   5   2  22       19.84       26.90      4.25 o
   6   2  22       22.69       19.32      6.30 o
   7   2  22       13.33       12.18      6.72 o
   8   2  22        2.03        3.10      6.98 o
   1   3  22        4.60        2.13      2.58 o
   2   3  22        8.06        5.87      2.57 o
   3   3  22      212.56      218.66      3.78 o
   4   3  22       49.85       58.57      3.05 o
   5   3  22       40.22       38.00      4.86 o
   6   3  22       12.32        5.90      6.45 o
   7   3  22       10.63        5.76      6.56 o
   8   3  22        1.24       -1.79      7.32 o
   0   4  22      235.44      246.29      6.52 o
   1   4  22       26.58       30.40      3.39 o
   2   4  22        0.81        0.95      2.84 o
   3   4  22       10.53       11.78      2.17 o
   4   4  22        4.08        3.87      3.78 o
   5   4  22        3.61        2.34      4.58 o
   6   4  22        0.15        2.30      5.73 o
   7   4  22       13.46       13.57      6.26 o
   8   4  22        0.02       -0.35      6.50 o
   1   5  22       49.10       54.29      3.57 o
   2   5  22       23.54       12.75      3.05 o
   3   5  22       20.40       19.44      2.96 o
   4   5  22       25.69       26.35      4.41 o
   5   5  22        1.65        1.91      5.17 o
   6   5  22        1.21        2.36      6.48 o
   7   5  22        2.07        1.22      7.01 o
   0   6  22       44.08       43.35      7.00 o
   1   6  22       96.60       95.88      4.23 o
   2   6  22        5.08        9.60      3.47 o
   3   6  22       17.87       20.86      3.52 o
   4   6  22       45.06       47.35      4.95 o
   5   6  22        2.77       -0.41      5.28 o
   6   6  22        4.68       -0.70      6.34 o
   1   7  22       20.24       12.41      4.03 o
   2   7  22        0.32        0.36      4.09 o
   3   7  22       23.82       25.26      4.60 o
   4   7  22        0.26        2.53      4.79 o
   5   7  22       10.53       15.02      5.77 o
   6   7  22        0.10        1.54      6.55 o
   0   8  22        0.28        4.14      8.82 o
   1   8  22       42.33       50.80      6.23 o
   2   8  22        2.53        5.56      4.68 o
   3   8  22       16.09       22.74      5.30 o
   4   8  22        1.61        1.68      4.90 o
   1   9  22        0.38        3.40      8.62 o
   2   9  22        0.34        5.71      8.98 o
   1   1  23       59.00       62.43      3.99 o
   2   1  23       13.61       13.00      3.34 o
   3   1  23      170.11      175.78      4.38 o
   4   1  23      213.78      245.12      3.74 o
   5   1  23       13.19        3.18      3.94 o
   6   1  23        4.43        2.30      3.95 o
   7   1  23        6.84        1.54      5.36 o
   8   1  23        0.00       -1.30      7.39 o
   0   2  23        0.45        3.24      3.04 o
   1   2  23       81.46       87.52      3.06 o
   2   2  23       45.21       40.30      3.39 o
   3   2  23      110.45      133.74      4.24 o
   4   2  23        6.59        3.88      2.48 o
   5   2  23        1.90        4.97      4.48 o
   6   2  23        0.01        4.32      6.11 o
   7   2  23        2.80        1.23      6.91 o
   8   2  23        0.88        0.09      7.29 o
   1   3  23       16.12       12.05      2.80 o
   2   3  23       13.73       11.06      2.63 o
   3   3  23        0.47        0.99      2.50 o
   4   3  23       31.48       46.11      2.87 o
   5   3  23        0.01       -2.44      4.61 o
   6   3  23       16.29       13.74      6.91 o
   7   3  23        8.11        3.86      7.07 o
   8   3  23        0.99        1.48      7.25 o
   0   4  23        0.50        3.53      4.64 o
   1   4  23       20.74       26.08      4.14 o
   2   4  23        1.62        4.95      2.92 o
   3   4  23       11.62       14.15      2.40 o
   4   4  23        0.00       -2.82      3.71 o
   5   4  23        1.38       -0.59      4.66 o
   6   4  23        0.58       -0.21      6.17 o
   7   4  23        0.79        2.95      6.21 o
   1   5  23       16.46       24.92      3.74 o
   2   5  23       33.47       32.12      3.46 o
   3   5  23       11.44       15.23      3.51 o
   4   5  23        1.40        3.21      4.14 o
   5   5  23       14.70       13.15      5.10 o
   6   5  23        0.00        1.04      6.51 o
   7   5  23        0.53        0.48      6.80 o
   0   6  23       85.65       70.56      7.66 o
   1   6  23       76.68       76.01      5.19 o
   2   6  23        0.80       -0.29      3.88 o
   3   6  23        2.42       -1.98      4.43 o
   4   6  23        6.17        3.05      4.45 o
   5   6  23        0.06        1.05      5.40 o
   6   6  23        1.60       -1.11      6.73 o
   1   7  23      127.86      140.14      8.20 o
   2   7  23        0.54        0.53      4.77 o
   3   7  23        5.14        6.31      4.69 o
   4   7  23       12.94       10.98      4.90 o
   5   7  23        0.86        1.00      5.77 o
   0   8  23        9.66       10.03      9.47 o
   1   8  23       49.32       46.11      6.65 o
   2   8  23        0.52       -0.64      4.59 o
   3   8  23        2.38        1.72      5.40 o
   4   8  23        1.11        1.05      5.96 o
   1   9  23        0.95       -2.51      9.46 o
   2   9  23        0.82        4.74      9.15 o
   0   0  24      102.53      100.07      8.55 o
   1   0  24       23.73       22.00      5.39 o
   2   0  24      105.11      117.40      7.23 o
   3   0  24        9.41        7.04      4.84 o
   4   0  24      119.88       91.25      4.17 o
   5   0  24        2.03       -0.04      6.01 o
   6   0  24       58.19       79.74      6.86 o
   7   0  24        0.15        2.57      8.41 o
   8   0  24       21.98       25.22     13.07 o
   1   1  24        3.61        1.60      3.09 o
   2   1  24       63.33       64.48      4.25 o
   3   1  24       74.84       66.70      3.89 o
   4   1  24        2.11        6.11      3.19 o
   5   1  24       14.29       12.77      4.27 o
   6   1  24       10.22       11.94      4.19 o
   7   1  24        0.12       -2.41      6.21 o
   8   1  24        1.68        3.85      7.48 o
   0   2  24        0.05        0.34      3.07 o
   1   2  24       15.29       15.81      2.62 o
   2   2  24        6.83        6.37      3.20 o
   3   2  24       60.96       68.08      3.90 o
   4   2  24        6.33        8.02      2.36 o
   5   2  24        0.14        0.29      4.01 o
   6   2  24       17.93       24.60      5.48 o
   7   2  24        2.71        7.38      5.92 o
   8   2  24        0.47       -0.86      7.93 o
   1   3  24       35.19       28.10      3.18 o
   2   3  24       18.99       15.09      2.67 o
   3   3  24       39.26       38.62      2.87 o
   4   3  24       43.79       61.68      3.76 o
   5   3  24       29.18       26.37      4.79 o
   6   3  24        0.26        0.42      6.46 o
   7   3  24        5.91        1.14      7.28 o
   0   4  24       16.82        9.82      6.75 o
   1   4  24        4.29       -0.22      3.65 o
   2   4  24       24.35       20.41      3.06 o
   3   4  24        6.06        4.26      4.03 o
   4   4  24        0.95        0.75      3.86 o
   5   4  24        5.20        7.86      5.07 o
   6   4  24        3.74        2.63      6.36 o
   7   4  24        0.82       -2.04      6.77 o
   1   5  24        0.25        1.21      4.10 o
   2   5  24        3.02        3.13      3.27 o
   3   5  24       58.51       64.44      4.88 o
   4   5  24       11.32       16.30      4.54 o
   5   5  24        0.37        1.78      5.02 o
   6   5  24        5.65       11.91      6.39 o
   0   6  24       21.43       20.05      9.30 o
   1   6  24       11.13        7.22      5.15 o
   2   6  24       18.54       17.36      5.22 o
   3   6  24        0.02       -0.96      4.51 o
   4   6  24        0.26        0.69      4.53 o
   5   6  24        1.43        2.68      5.39 o
   6   6  24        3.44        4.28      6.74 o
   1   7  24       18.20       14.93      6.89 o
   2   7  24        1.04       -0.41      4.29 o
   3   7  24        2.30        8.07      4.87 o
   4   7  24        0.66        2.53      5.61 o
   5   7  24        2.45       -1.20      5.92 o
   0   8  24       50.82       45.54     11.06 o
   1   8  24        0.16       -0.98      6.08 o
   2   8  24        8.98       13.30      4.93 o
   3   8  24        0.18        3.91      5.51 o
   1   1  25       16.74       16.61      3.36 o
   2   1  25       10.87       10.17      3.97 o
   3   1  25        5.32        4.89      3.46 o
   4   1  25      132.79      135.24      4.12 o
   5   1  25        1.94        8.84      4.40 o
   6   1  25        9.39        7.84      5.29 o
   7   1  25        5.38       10.70      7.16 o
   0   2  25       21.16       28.78      3.37 o
   1   2  25       24.24       26.40      2.68 o
   2   2  25        2.16        2.53      3.44 o
   3   2  25       41.04       44.86      3.78 o
   4   2  25       44.50       41.71      3.07 o
   5   2  25       46.28       51.33      4.78 o
   6   2  25        5.68        1.57      5.89 o
   7   2  25       11.53       17.07      6.77 o
   1   3  25        3.99        3.74      3.08 o
   2   3  25       17.69       16.53      3.23 o
   3   3  25        0.00        1.51      3.24 o
   4   3  25       14.59       22.17      3.52 o
   5   3  25        0.03        0.84      6.00 o
   6   3  25       17.25       24.60      6.92 o
   7   3  25        3.31       10.90      7.50 o
   0   4  25       20.61       13.10      6.81 o
   1   4  25       18.96       14.21      4.37 o
   2   4  25       22.66       29.55      3.43 o
   3   4  25       33.87       33.27      4.95 o
   4   4  25        7.97        8.31      4.06 o
   5   4  25       11.37        5.38      6.23 o
   6   4  25        4.98       10.44      6.71 o
   7   4  25        0.10        0.75      7.48 o
   1   5  25        0.15        1.17      4.11 o
   2   5  25       12.35        8.15      4.03 o
   3   5  25       17.11       18.08      4.34 o
   4   5  25       44.69       54.95      4.99 o
   5   5  25        0.01        0.46      6.37 o
   6   5  25        0.51       -3.41      6.99 o
   0   6  25       31.21       32.28      9.61 o
   1   6  25        0.46       -4.67      5.80 o
   2   6  25       47.09       40.91      5.45 o
   3   6  25        4.31        5.26      4.55 o
   4   6  25        8.78        4.70      5.50 o
   5   6  25        0.38        2.87      6.54 o
   1   7  25        0.89       -0.30      6.11 o
   2   7  25       26.23       16.36      5.25 o
   3   7  25        0.46       -0.03      4.93 o
   4   7  25        0.65        0.72      5.52 o
   0   8  25       54.64       49.40     10.88 o
   1   8  25        0.67        2.43      6.03 o
   2   8  25        0.03        0.09      5.55 o
   3   8  25        0.22        1.31      5.55 o
   0   0  26        3.74        0.10      2.71 o
   1   0  26        9.15       10.49      6.26 o
   2   0  26      216.66      209.51      8.04 o
   3   0  26       46.60       47.14      6.17 o
   4   0  26      371.76      425.04     11.14 o
   5   0  26        1.51       -1.06      5.68 o
   6   0  26        6.39        1.89      5.99 o
   7   0  26        5.32        3.62      9.24 o
   1   1  26        0.53       -0.98      3.50 o
   2   1  26       21.36       21.40      4.87 o
   3   1  26       26.04       28.31      3.83 o
   4   1  26        7.22        6.34      3.42 o
   5   1  26        9.57        5.62      4.34 o
   6   1  26        1.02        2.47      5.24 o
   7   1  26        3.75        7.44      6.76 o
   0   2  26       47.89       46.23      4.03 o
   1   2  26        1.24        0.97      2.35 o
   2   2  26        2.33        0.75      3.58 o
   3   2  26        1.58        2.15      3.33 o
   4   2  26       18.15       17.30      3.86 o
   5   2  26        2.95        4.03      4.36 o
   6   2  26        9.81        4.27      6.03 o
   7   2  26        5.18        2.42      7.64 o
   1   3  26        2.44        3.73      3.13 o
   2   3  26        0.21        0.29      2.61 o
   3   3  26       46.53       42.96      4.01 o
   4   3  26        0.09       -1.83      3.84 o
   5   3  26        5.65        5.24      5.72 o
   6   3  26        0.22        0.26      6.68 o
   7   3  26        1.29       -3.03      7.59 o
   0   4  26       73.41       59.07      8.07 o
   1   4  26        0.07        0.76      4.29 o
   2   4  26       23.46       26.96      4.31 o
   3   4  26        3.07        2.88      4.76 o
   4   4  26       15.54       13.37      5.12 o
   5   4  26        1.65        2.11      6.33 o
   6   4  26        2.50        3.24      6.91 o
   1   5  26        7.06       10.07      5.10 o
   2   5  26        3.24        4.53      4.88 o
   3   5  26        2.80        1.28      4.37 o
   4   5  26        0.03       -1.08      5.23 o
   5   5  26       13.72       11.62      6.74 o
   6   5  26        0.98        1.33      6.69 o
   0   6  26       31.52       31.96      7.96 o
   1   6  26        1.06       -2.85      6.33 o
   2   6  26        2.12        1.99      4.79 o
   3   6  26       10.62        3.90      4.65 o
   4   6  26        8.05       11.35      5.63 o
   5   6  26        0.31       -1.95      6.64 o
   1   7  26        5.51        3.43      6.34 o
   2   7  26        1.59        2.89      5.29 o
   3   7  26       11.50       12.18      5.68 o
   4   7  26        4.09        3.12      6.59 o
   0   8  26        4.07        3.24     10.09 o
   1   8  26        0.09        1.94      5.77 o
   1   1  27        4.77        8.26      3.89 o
   2   1  27       17.31       15.03      4.78 o
   3   1  27       16.55       18.98      4.04 o
   4   1  27       10.32       17.41      4.90 o
   5   1  27       38.90       29.01      4.76 o
   6   1  27        0.00       -0.37      5.33 o
   7   1  27        0.98        5.82      7.49 o
   0   2  27        1.95        3.44      2.34 o
   1   2  27       22.25       24.44      3.73 o
   2   2  27        0.02        0.93      3.81 o
   3   2  27       15.88       16.26      3.88 o
   4   2  27        2.07        0.89      3.85 o
   5   2  27        3.32        1.52      5.63 o
   6   2  27        5.04        5.70      6.08 o
   7   2  27        0.01       -1.28      7.91 o
   1   3  27       44.43       48.56      3.43 o
   2   3  27        0.77        1.01      4.10 o
   3   3  27        0.54       -0.95      3.71 o
   4   3  27        2.27        2.04      3.86 o
   5   3  27        1.71        1.79      5.64 o
   6   3  27        3.28       10.83      6.21 o
   0   4  27        8.40        8.21      6.98 o
   1   4  27        1.61        2.47      5.14 o
   2   4  27        0.22       -2.96      5.24 o
   3   4  27       11.60        4.50      4.54 o
   4   4  27        1.21        8.66      5.18 o
   5   4  27        2.01        3.69      6.82 o
   6   4  27        2.71        5.04      6.69 o
   1   5  27       24.31       20.20      5.51 o
   2   5  27        7.86       10.40      5.89 o
   3   5  27       28.49       30.61      4.69 o
   4   5  27       10.15       12.83      5.27 o
   5   5  27       10.24        8.37      6.96 o
   0   6  27        0.29       -0.30      8.10 o
   1   6  27       16.79       15.20      6.40 o
   2   6  27       18.85       21.71      5.29 o
   3   6  27        2.14        6.83      4.86 o
   4   6  27        1.52        0.30      5.63 o
   1   7  27        2.25        1.90      6.59 o
   2   7  27       22.17       23.75      5.46 o
   3   7  27        6.81        9.64      6.58 o
   0   0  28        4.24        2.35      2.00 o
   1   0  28       22.51       24.87      9.30 o
   2   0  28        5.52        8.46      7.84 o
   3   0  28      148.76      196.19     15.10 o
   4   0  28        0.01        5.32      6.60 o
   5   0  28        2.91        2.65      7.03 o
   6   0  28        0.07        3.11      9.25 o
   1   1  28       34.69       39.70      4.21 o
   2   1  28       19.94       23.44      5.06 o
   3   1  28       21.68       20.65      4.20 o
   4   1  28        0.12       -3.62      5.14 o
   5   1  28        0.00        1.79      4.69 o
   6   1  28        0.30        3.24      7.02 o
   0   2  28       87.69      101.37      5.43 o
   1   2  28       26.48       25.24      3.92 o
   2   2  28        2.70        6.99      4.49 o
   3   2  28       26.02       27.16      4.07 o
   4   2  28        5.10        5.81      4.90 o
   5   2  28        2.05       -3.15      6.02 o
   6   2  28        0.09        0.77      6.03 o
   1   3  28        0.04       -0.21      4.41 o
   2   3  28        0.47        3.40      4.14 o
   3   3  28        1.64        0.49      3.79 o
   4   3  28        2.79        0.02      4.73 o
   5   3  28        7.02        7.47      5.90 o
   6   3  28        5.93       11.25      5.86 o
   0   4  28       17.29        7.56     13.32 o
   1   4  28       10.54       13.11      5.60 o
   2   4  28        5.04        9.69      5.28 o
   3   4  28        0.24        1.76      4.68 o
   4   4  28       15.68       16.45      5.83 o
   5   4  28        1.41        7.30      6.49 o
   1   5  28        3.47        0.09      5.10 o
   2   5  28        1.43        0.12      5.79 o
   3   5  28        7.57        9.30      5.07 o
   4   5  28        1.50        2.99      6.19 o
   5   5  28        0.56        4.85      6.58 o
   0   6  28        0.31        3.93      8.01 o
   1   6  28        0.35       -0.80      7.49 o
   2   6  28        1.72        2.12      6.19 o
   3   6  28        6.63        7.06      5.54 o
   4   6  28        0.07        0.55      6.32 o
   1   7  28        4.93        4.97      6.63 o
   2   7  28        1.96        0.66      5.51 o
   1   1  29       13.88       11.29      3.87 o
   2   1  29        0.09        0.05      4.83 o
   3   1  29       87.82       86.73      5.48 o
   4   1  29      104.22      128.02      6.56 o
   5   1  29        5.69       10.79      6.30 o
   6   1  29        1.30        3.78      6.72 o
   0   2  29        0.10       -0.16      6.47 o
   1   2  29        1.34        2.93      4.32 o
   2   2  29       42.40       43.14      5.32 o
   3   2  29        0.71       -1.96      4.24 o
   4   2  29        0.18        3.71      4.76 o
   5   2  29        8.48       12.03      6.16 o
   6   2  29        0.79        0.38      6.49 o
   1   3  29        6.03        7.08      4.39 o
   2   3  29        0.06        1.17      4.43 o
   3   3  29        0.61        2.55      4.07 o
   4   3  29        3.67        3.78      4.98 o
   5   3  29        1.26        0.19      6.07 o
   0   4  29        3.26       -5.36     16.34 o
   1   4  29        1.34        0.89      5.02 o
   2   4  29       10.64        6.15      5.42 o
   3   4  29        0.44        2.84      4.85 o
   4   4  29        0.91        1.63      5.61 o
   5   4  29        4.92        9.53      6.04 o
   1   5  29        0.22        6.42      7.40 o
   2   5  29        0.06       -1.52      5.89 o
   3   5  29        6.25        8.99      4.99 o
   4   5  29        1.94        2.88      6.32 o
   0   6  29        7.70       13.37      9.12 o
   1   6  29        0.73       -2.20      7.85 o
   2   6  29        0.16       -0.30      6.66 o
   3   6  29        0.03        5.48      6.66 o
   0   0  30        1.06       -6.06     12.37 o
   1   0  30        4.37       -0.29      4.72 o
   2   0  30        9.52        8.43      8.57 o
   3   0  30       57.44       66.23      9.62 o
   4   0  30        0.44        0.52      8.06 o
   5   0  30       33.54       44.59      7.64 o
   6   0  30        0.08       -1.46      9.89 o
   1   1  30        0.12        0.74      4.18 o
   2   1  30        7.08        4.89      4.71 o
   3   1  30       10.28        7.99      5.94 o
   4   1  30        0.92        0.07      6.03 o
   5   1  30        0.66       -2.78      6.51 o
   0   2  30       49.52       40.52     10.64 o
   1   2  30        6.06        3.97      6.52 o
   2   2  30        3.68        2.94      4.89 o
   3   2  30        5.50        7.55      4.86 o
   4   2  30        1.25       -2.97      4.69 o
   5   2  30        6.99        1.90      6.36 o
   1   3  30        0.92        0.64      6.24 o
   2   3  30        0.02       -2.00      4.50 o
   3   3  30        0.28        0.67      4.58 o
   4   3  30        1.50       -3.24      5.78 o
   5   3  30        0.52       -4.63      5.92 o
   0   4  30        2.02        3.90     14.19 o
   1   4  30        1.29       -4.18      7.28 o
   2   4  30        8.97        9.65      5.38 o
   3   4  30        4.56        2.77      5.47 o
   4   4  30        0.08        0.47      5.85 o
   1   5  30        0.17        1.25      7.30 o
   2   5  30       10.07       13.42      6.88 o
   3   5  30        0.20        0.62      4.95 o
   0   6  30        6.66        5.32      8.64 o
   1   6  30        3.21        6.40      6.31 o
   2   6  30        2.36       -0.05      6.66 o
   1   1  31        7.42        7.96      7.33 o
   2   1  31       17.02       15.80      5.03 o
   3   1  31       12.22       11.45      5.95 o
   4   1  31        0.16        2.59      5.89 o
   5   1  31       13.92       20.58      7.10 o
   0   2  31       30.71       35.84     10.42 o
   1   2  31        0.80       -0.18      6.63 o
   2   2  31        0.33        1.14      5.69 o
   3   2  31        5.88        2.10      5.01 o
   4   2  31        0.19        3.26      5.71 o
   5   2  31        2.95        2.58      5.75 o
   1   3  31        0.83        0.17      6.54 o
   2   3  31        0.25        0.02      5.60 o
   3   3  31        0.66        0.88      5.22 o
   4   3  31        0.00       -2.46      5.86 o
   0   4  31        0.01       -2.36     15.36 o
   1   4  31        0.81        3.26      7.33 o
   2   4  31        1.99        4.27      6.42 o
   3   4  31        3.87        1.45      7.93 o
   4   4  31        2.02        1.93      6.06 o
   1   5  31        2.94       10.53      7.73 o
   2   5  31        0.01       -3.60      6.97 o
   0   0  32       47.10       52.91     17.08 o
   1   0  32        9.41        5.72      9.98 o
   2   0  32        0.69        1.86      8.68 o
   3   0  32        2.85        4.65      8.45 o
   4   0  32        8.53        7.94      8.70 o
   1   1  32        2.36        5.34      7.15 o
   2   1  32        1.05       -1.88      6.01 o
   3   1  32        8.58        5.20      6.09 o
   4   1  32        0.91        0.37      6.18 o
   0   2  32        2.93       -0.32     10.85 o
   1   2  32        0.80        2.07      7.32 o
   2   2  32        0.85       -0.82      6.54 o
   3   2  32        0.06       -0.43      6.30 o
   4   2  32        7.87        9.29      6.49 o
   1   3  32       10.96        7.25      6.64 o
   2   3  32        0.05       -1.79      5.29 o
   3   3  32        0.66        0.97      6.95 o
   0   4  32       12.22       19.47     17.79 o
   1   4  32        7.93        3.17      7.35 o
   2   4  32        6.54       11.26      6.88 o
   3   4  32        2.28        0.26      8.64 o
   1   5  32        0.67       -3.15      7.32 o
   1   1  33       19.43       25.75      8.01 o
   2   1  33        8.83        8.20      6.36 o
   3   1  33       14.87       16.12      6.89 o
   4   1  33        0.01        5.80      6.80 o
   0   2  33        0.08        2.70     10.33 o
   1   2  33        0.00        1.60      6.94 o
   2   2  33        0.45        0.00      6.26 o
   3   2  33        2.97        0.33      7.01 o
   1   3  33       17.98       20.33      6.84 o
   2   3  33        5.05        4.71      6.28 o
   3   3  33        1.31       -0.78      8.78 o
   0   4  33        2.39       -0.09     11.46 o
   1   4  33        0.01       -0.12      8.12 o
   0   0  34       19.92       17.40     17.19 o
   1   0  34        2.41        2.79     10.11 o
   2   0  34       24.00       27.12      9.51 o
   3   0  34        9.85       15.26      9.99 o
   1   1  34        7.28       10.81      8.14 o
   2   1  34        0.60        1.71      6.72 o
   3   1  34        1.32        3.64      6.77 o
   0   2  34        1.53        0.97     11.40 o
   1   2  34        0.84        2.29      6.70 o
   2   2  34        1.07        4.00      6.82 o
   1   3  34        7.15       11.76      7.37 o
   1   1  35        2.57        1.96      7.99 o
 
